# Supplementary material for: The Stress-Responding miR-132-3p Shows Evolutionarily Conserved Pathway Interactions
Source: Cell Mol Neurobiol. 2017 Jun 30;38(1):141–53. doi: 10.1007/s10571-017-0515-z (PMC5775983; doi:10.1007/s10571-017-0515-z)
Supplement: Supplementary file 1 — Supplementary material 1 (XLSX 31 kb) [file 10571_2017_515_MOESM1_ESM.xlsx]

## Sheet: David pathway enrichment -human
Online Resource 1			Cellular and Molecular Neurobiology
The stress-responding miR-132-3p shows evolutionarily conserved pathway interactions
Rotem Haviv1, Eden Oz1 and Hermona Soreq*
1Both authors contributed equally.
Department of Biological Chemistry, The Silberman Institute of Life Sciences and the Edmond and Lily Safra Center for Brain Sciences, The Hebrew University of Jerusalem, The Edmond J. Safra Campus, Jerusalem, Israel 9190401
Corresponding author: Email, hermona.soreq@mail.huji.ac.il
Category	Term	Count	%	PValue	Genes	List Total	Pop Hits	Pop Total	Fold Enrichment	Bonferroni	Benjamini	FDR
KEGG_PATHWAY	hsa05161:Hepatitis B	55	22.2672	5.56581e-48	E2F1, E2F2, E2F3, HRAS, TLR2, TIRAP, TLR4, PTEN, AKT1, CCNE2, CCNE1, CASP3, MYD88, CASP9, CASP8, TICAM2, PIK3CA, CCNA1, CCNA2, CHUK, PIK3CG, PIK3CB, RELA, PIK3CD, TP53, CDK6, RB1, CDK4, CDK2, CCND1, EP300, JUN, MAPK8, YWHAZ, SRC, ATF2, STAT4, MAP3K1, PIK3R3, PIK3R1, PIK3R2, CREB1, CREBBP, YWHAB, SMAD4, RAF1, BIRC5, STAT1, STAT3, CASP10, NRAS, CDKN1A, CDKN1B, PCNA, IKBKB	198	145	6910	13.2375	1.00185e-45	1.00185e-45	6.85568e-45
KEGG_PATHWAY	hsa05200:Pathways in cancer	73	29.5547	6.39008e-41	E2F1, E2F2, E2F3, PPARD, HRAS, PPARG, FOXO1, PTEN, CTNNB1, CCNE2, AKT1, CDC42, CCNE1, CASP3, CASP9, CASP8, RHOA, PIK3CA, RARA, PRKACA, RARB, CHUK, EGFR, PIK3CG, AR, RET, PIK3CB, RELA, PIK3CD, TP53, SKP2, RXRG, CDK6, RB1, CDK4, CDK2, CCND1, EP300, HIF1A, JUN, PDGFRA, MDM2, PDGFRB, MAPK8, PIAS2, FGFR1, KIT, IGF1R, PTK2, SOS1, PLEKHG5, TRAF6, PIK3R3, PIK3R1, PIK3R2, CBL, CREBBP, SMAD4, RAF1, SMAD3, …	198	393	6910	6.48251	1.15021e-38	5.75107e-39	7.87097e-38
KEGG_PATHWAY	hsa05215:Prostate cancer	40	16.1943	5.21447e-38	E2F1, E2F2, FGFR1, E2F3, HRAS, FOXO1, PTEN, CTNNB1, AKT1, CCNE2, CCNE1, IGF1R, CASP9, SOS1, PIK3CA, PIK3R3, CHUK, PIK3R1, PIK3R2, PIK3CG, EGFR, AR, PIK3CB, CREB1, RELA, CREBBP, PIK3CD, TP53, RAF1, RB1, CDK2, NRAS, CCND1, CDKN1A, CDKN1B, EP300, PDGFRA, MDM2, PDGFRB, IKBKB	198	88	6910	15.8632	9.38604e-36	3.12868e-36	6.42291e-35
KEGG_PATHWAY	hsa05203:Viral carcinogenesis	51	20.6478	4.59499e-34	HRAS, CCNE2, CCNE1, CDC42, CASP3, CASP8, RHOA, PIK3CA, PRKACA, CCNA1, CCNA2, PIK3CG, CDK1, PIK3CB, RELA, PIK3CD, TP53, SKP2, CDK6, RB1, CDK4, CDK2, CCND1, EP300, CCND3, CCND2, JUN, MDM2, USP7, YWHAZ, SRC, PXN, ATF2, HIST1H4A, PIK3R3, PIK3R1, PIK3R2, KAT2B, CREB1, CREBBP, YWHAB, YWHAE, STAT3, HDAC4, NRAS, YWHAG, CDKN1A, YWHAH, CDKN1B, HDAC2, HDAC1	198	205	6910	8.68219	8.27098e-32	2.06775e-32	5.65987e-31
KEGG_PATHWAY	hsa04068:FoxO signaling pathway	43	17.4089	1.79911e-33	USP7, HRAS, FOXO1, FOXO3, FOXO4, PTEN, AKT1, IGF1R, PRMT1, SOS1, PIK3CA, PIK3R3, CHUK, PIK3R1, PIK3R2, PIK3CG, EGFR, SGK1, PIK3CB, CREBBP, PIK3CD, SMAD4, SKP2, RAF1, SMAD3, SMAD2, SIRT1, STAT3, BCL2L11, CDK2, SOD2, CCNB1, NRAS, CCND1, CDKN1A, EP300, CDKN1B, CCND2, MAPK14, FOXG1, MDM2, MAPK8, IKBKB	198	134	6910	11.1989	3.23839e-31	6.47678e-32	2.21605e-30
KEGG_PATHWAY	hsa05220:Chronic myeloid leukemia	34	13.7652	8.76472e-33	E2F1, E2F2, E2F3, HRAS, AKT1, SOS1, PIK3CA, SHC1, PIK3R3, CHUK, PIK3R1, PIK3R2, PIK3CG, PIK3CB, RELA, PIK3CD, CBL, TP53, SMAD4, RAF1, CDK6, RB1, CDK4, NRAS, CCND1, CDKN1A, CBLB, CDKN1B, HDAC2, HDAC1, MDM2, ABL1, IKBKB, CRK	198	72	6910	16.4801	1.57765e-30	2.62942e-31	1.07959e-29
KEGG_PATHWAY	hsa04110:Cell cycle	38	15.3846	1.34206e-28	E2F1, E2F2, E2F3, YWHAZ, E2F4, CCNE2, CCNE1, TFDP2, CCNA1, CCNA2, TFDP1, CDK1, CREBBP, TP53, YWHAB, SKP2, SMAD4, SMAD3, CDK6, SMAD2, RB1, CDK4, YWHAE, CDK2, CCNB1, CCND1, YWHAG, CDKN1A, EP300, YWHAH, CDKN1B, HDAC2, CCND3, HDAC1, CCND2, PCNA, MDM2, ABL1	198	124	6910	10.6949	2.4157e-26	3.451e-27	1.65308e-25
KEGG_PATHWAY	hsa05212:Pancreatic cancer	29	11.7409	6.04331e-27	E2F1, E2F2, E2F3, AKT1, CDC42, CASP9, PIK3CA, PIK3R3, PIK3R1, CHUK, PIK3R2, EGFR, PIK3CG, PIK3CB, RELA, PIK3CD, TP53, SMAD4, SMAD3, RAF1, SMAD2, CDK6, RB1, CDK4, STAT1, STAT3, CCND1, MAPK8, IKBKB	198	65	6910	15.5703	1.0878e-24	1.35974e-25	7.44384e-24
KEGG_PATHWAY	hsa05169:Epstein-Barr virus infection	42	17.004	1.37297e-25	USP7, YWHAZ, ATF2, AKT1, CSNK2A1, PIK3CA, PRKACA, CCNA1, TRAF6, PIK3R3, CCNA2, CHUK, PIK3R1, PIK3R2, PIK3CG, CDK1, PIK3CB, RELA, CREBBP, PIK3CD, TP53, YWHAB, SKP2, RB1, YWHAE, STAT3, CDK2, TYK2, HDAC4, YWHAG, CDKN1A, EP300, YWHAH, CDKN1B, HDAC2, HDAC1, NEDD4, JUN, MAPK14, MDM2, MAPK8, IKBKB	198	190	6910	7.71451	2.47135e-23	2.74594e-24	1.69115e-22
KEGG_PATHWAY	hsa05214:Glioma	28	11.336	1.74871e-25	E2F1, E2F2, E2F3, HRAS, PTEN, AKT1, IGF1R, SOS1, PIK3CA, SHC1, PIK3R3, PIK3R1, PIK3R2, PIK3CG, EGFR, PIK3CB, PIK3CD, TP53, RAF1, CDK6, RB1, CDK4, NRAS, CDKN1A, CCND1, PDGFRA, PDGFRB, MDM2	198	65	6910	15.0334	3.14767e-23	3.14767e-24	2.15396e-22
KEGG_PATHWAY	hsa05222:Small cell lung cancer	30	12.1457	2.1202e-24	E2F1, E2F2, E2F3, PTEN, AKT1, CCNE2, CCNE1, PTK2, CASP9, PIK3CA, RARB, PIK3R3, TRAF6, PIK3R1, CHUK, PIK3R2, PIK3CG, PIK3CB, RELA, PIK3CD, TP53, RXRG, SKP2, CDK6, RB1, CDK4, CDK2, CCND1, PIAS2, IKBKB	198	85	6910	12.3173	3.81637e-22	3.46942e-23	2.61156e-21
KEGG_PATHWAY	hsa05223:Non-small cell lung cancer	25	10.1215	3.86769e-23	E2F1, E2F2, HRAS, E2F3, FOXO3, AKT1, CASP9, SOS1, PIK3CA, RARB, PIK3R3, PIK3R1, PIK3R2, PIK3CG, EGFR, PIK3CB, PIK3CD, TP53, RXRG, RAF1, CDK6, RB1, CDK4, NRAS, CCND1	198	56	6910	15.5799	6.96184e-21	5.80154e-22	4.76402e-20
KEGG_PATHWAY	hsa05218:Melanoma	27	10.9312	7.13887e-23	E2F1, FGFR1, E2F2, HRAS, E2F3, PTEN, AKT1, IGF1R, PIK3CA, PIK3R3, PIK3R1, PIK3R2, PIK3CG, EGFR, PIK3CB, PIK3CD, TP53, RAF1, CDK6, RB1, CDK4, NRAS, CDKN1A, CCND1, PDGFRA, PDGFRB, MDM2	198	71	6910	13.2714	1.285e-20	9.88459e-22	8.79329e-20
KEGG_PATHWAY	hsa04722:Neurotrophin signaling pathway	32	12.9555	6.21884e-22	HRAS, FOXO3, IRAK4, AKT1, CDC42, IRAK3, MAP3K1, SOS1, RHOA, PIK3CA, SHC1, TRAF6, PIK3R3, RAPGEF1, PIK3R1, PIK3R2, IRAK2, PIK3CG, PIK3CB, RELA, PIK3CD, TP53, RAF1, YWHAE, NRAS, JUN, MAPK14, RIPK2, MAPK8, ABL1, IKBKB, CRK	198	120	6910	9.3064	1.11939e-19	7.99565e-21	7.66005e-19
KEGG_PATHWAY	hsa04917:Prolactin signaling pathway	26	10.5263	1.56427e-21	HRAS, FOXO3, SRC, AKT1, SOS1, PIK3CA, SHC1, PIK3R3, PIK3R1, PIK3R2, PIK3CG, SOCS3, PIK3CB, RELA, PIK3CD, ESR1, RAF1, ESR2, STAT1, STAT3, NRAS, CCND1, CCND2, MAPK14, JAK2, MAPK8	198	71	6910	12.7799	2.81569e-19	1.87713e-20	1.92679e-18
KEGG_PATHWAY	hsa04012:ErbB signaling pathway	28	11.336	1.61395e-21	HRAS, ERBB4, SRC, AKT1, PTK2, SOS1, PIK3CA, SHC1, PIK3R3, PIK3R1, PIK3R2, EGFR, PIK3CG, PIK3CB, PIK3CD, CBL, RAF1, NRAS, CDKN1A, CBLB, CDKN1B, JUN, NCK1, HBEGF, MAPK8, ABL1, CRK, ABL2	198	87	6910	11.2319	2.90511e-19	1.8157e-20	1.98798e-18
KEGG_PATHWAY	hsa04919:Thyroid hormone signaling pathway	31	12.5506	1.68147e-21	HRAS, THRA, THRB, FOXO1, SRC, CTNNB1, AKT1, CASP9, PIK3CA, PRKACA, PIK3R3, PIK3R1, PIK3R2, PIK3CG, KAT2B, PIK3CB, CREBBP, PIK3CD, TP53, RXRG, ESR1, RAF1, STAT1, NRAS, CCND1, HIF1A, EP300, HDAC2, NCOA3, HDAC1, MDM2	198	114	6910	9.49008	3.02664e-19	1.78038e-20	2.07115e-18
KEGG_PATHWAY	hsa04151:PI3K-Akt signaling pathway	49	19.8381	3.40265e-21	HRAS, TLR2, TLR4, FOXO3, PTEN, AKT1, CCNE2, CCNE1, CASP9, PIK3CA, CHUK, PIK3CG, EGFR, SGK1, PIK3CB, RELA, PIK3CD, TP53, CDK6, CDK4, CDK2, BCL2L11, CCND1, CCND3, CCND2, PDGFRA, MDM2, PDGFRB, FGFR1, YWHAZ, KIT, ATF2, IGF1R, PTK2, SOS1, PIK3R3, PIK3R1, PIK3R2, CREB1, YWHAB, RAF1, YWHAE, NRAS, YWHAG, CDKN1A, YWHAH, CDKN1B, JAK2, IKBKB	198	345	6910	4.95667	6.12478e-19	3.40265e-20	4.19121e-18
KEGG_PATHWAY	hsa05205:Proteoglycans in cancer	38	15.3846	1.19302e-20	FGFR1, HRAS, ERBB4, TLR2, TLR4, SRC, PXN, SDC2, CTNNB1, AKT1, CDC42, IGF1R, PTK2, CASP3, SOS1, RHOA, PIK3CA, PRKACA, PIK3R3, PIK3R1, PIK3R2, PIK3CG, EGFR, PIK3CB, PIK3CD, CBL, TP53, ESR1, RAF1, STAT3, NRAS, CCND1, CDKN1A, CBLB, HIF1A, MAPK14, MDM2, HBEGF	198	200	6910	6.63081	2.14743e-18	1.13023e-19	1.4695e-17
KEGG_PATHWAY	hsa05162:Measles	32	12.9555	1.72031e-20	TLR2, TLR4, IRAK4, RACK1, AKT1, CCNE2, CCNE1, MYD88, CSNK2A1, PIK3CA, PIK3R3, TRAF6, CHUK, PIK3R1, PIK3R2, PIK3CG, PIK3CB, RELA, PIK3CD, TP53, CDK6, CDK4, STAT1, CDK2, STAT3, TYK2, DOK1, CCND1, CDKN1B, CCND3, CCND2, JAK2	198	133	6910	8.39675	3.09655e-18	1.54828e-19	2.11898e-17
KEGG_PATHWAY	hsa05166:HTLV-I infection	42	17.004	2.10365e-20	E2F1, E2F2, E2F3, IL1R1, HRAS, TLN2, ITGB2, ATF2, CTNNB1, AKT1, MAP3K1, PIK3CA, PRKACA, PIK3R3, CHUK, PIK3R1, PIK3R2, PIK3CG, KAT2B, PIK3CB, CREB1, RELA, CREBBP, PIK3CD, TP53, SMAD4, SMAD3, SMAD2, RB1, CDK4, NRAS, CCND1, CDKN1A, EP300, CCND3, CCND2, JUN, LCK, PCNA, PDGFRA, PDGFRB, IKBKB	198	256	6910	5.72562	3.78657e-18	1.80313e-19	2.59117e-17
KEGG_PATHWAY	hsa04510:Focal adhesion	36	14.5749	2.58834e-18	HRAS, TLN2, BCAR1, ARHGAP35, PTEN, SRC, PXN, CTNNB1, AKT1, IGF1R, CDC42, PTK2, DOCK1, SOS1, RHOA, PIK3CA, SHC1, PIK3R3, RAPGEF1, PIK3R1, PIK3R2, PIK3CG, EGFR, VAV3, PIK3CB, PIK3CD, RAF1, VAV2, CCND1, CCND3, CCND2, JUN, PDGFRA, PDGFRB, MAPK8, CRK	198	206	6910	6.09885	4.65901e-16	2.11773e-17	3.18818e-15
KEGG_PATHWAY	hsa04660:T cell receptor signaling pathway	26	10.5263	3.90991e-17	HRAS, AKT1, CDC42, SOS1, RHOA, PIK3CA, PIK3R3, PIK3R1, CHUK, PIK3R2, PIK3CG, VAV3, PIK3CB, RELA, PIK3CD, CBL, RAF1, VAV2, CDK4, NRAS, CBLB, JUN, MAPK14, NCK1, LCK, IKBKB	198	103	6910	8.80945	7.03783e-15	3.05993e-16	4.81602e-14
KEGG_PATHWAY	hsa05210:Colorectal cancer	21	8.50202	1.46641e-16	PIK3CG, PIK3CB, PIK3CD, TP53, SMAD4, RAF1, SMAD3, BIRC5, SMAD2, CTNNB1, AKT1, CCND1, CASP3, CASP9, JUN, RHOA, PIK3CA, MAPK8, PIK3R3, PIK3R1, PIK3R2	198	62	6910	11.8206	1.9984e-14	8.88178e-16	1.33227e-13
KEGG_PATHWAY	hsa05231:Choline metabolism in cancer	25	10.1215	2.93031e-16	HRAS, SLC44A2, SLC44A3, SLC44A5, PIP5K1B, PIP5K1C, PIP5K1A, AKT1, SOS1, PIK3CA, PIK3R3, PIK3R1, PIK3R2, PIK3CG, EGFR, PIK3CB, PIK3CD, RAF1, NRAS, HIF1A, SP1, JUN, PDGFRA, PDGFRB, MAPK8	198	101	6910	8.63836	5.9952e-14	2.44249e-15	4.10783e-13
KEGG_PATHWAY	hsa05221:Acute myeloid leukemia	20	8.09717	2.96867e-16	PIK3CG, HRAS, PPARD, PIK3CB, RELA, PIK3CD, RAF1, KIT, STAT3, AKT1, NRAS, CCND1, SOS1, PIK3CA, RARA, IKBKB, PIK3R3, CHUK, PIK3R1, PIK3R2	198	56	6910	12.4639	5.9952e-14	2.33147e-15	4.10783e-13
KEGG_PATHWAY	hsa05213:Endometrial cancer	19	7.69231	1.34778e-15	PIK3CG, EGFR, HRAS, PIK3CB, PIK3CD, TP53, RAF1, FOXO3, PTEN, CTNNB1, AKT1, NRAS, CCND1, CASP9, SOS1, PIK3CA, PIK3R3, PIK3R1, PIK3R2	198	52	6910	12.7516	2.39808e-13	8.88178e-15	1.64313e-12
KEGG_PATHWAY	hsa04915:Estrogen signaling pathway	24	9.7166	2.37548e-15	EGFR, PIK3CG, HRAS, PIK3CB, CREB1, FKBP4, PIK3CD, ESR1, RAF1, ESR2, SRC, ATF2, AKT1, NRAS, SP1, JUN, SOS1, HBEGF, PIK3CA, PRKACA, SHC1, PIK3R3, PIK3R1, PIK3R2	198	99	6910	8.46036	4.19664e-13	1.4988e-14	2.87548e-12
KEGG_PATHWAY	hsa04062:Chemokine signaling pathway	31	12.5506	4.2687e-15	HRAS, BCAR1, FOXO3, SRC, PXN, AKT1, CDC42, PTK2, SOS1, RHOA, PIK3CA, SHC1, PRKACA, PIK3R3, CHUK, PIK3R1, PIK3R2, PIK3CG, VAV3, PIK3CB, RELA, HCK, PIK3CD, RAF1, STAT1, VAV2, STAT3, NRAS, JAK2, IKBKB, CRK	198	186	6910	5.8165	7.59393e-13	2.62013e-14	5.19584e-12
KEGG_PATHWAY	hsa05230:Central carbon metabolism in cancer	20	8.09717	5.27123e-15	EGFR, PIK3CG, FGFR1, HRAS, RET, PIK3CB, PIK3CD, TP53, RAF1, KIT, PTEN, AKT1, NRAS, HIF1A, PDGFRA, PIK3CA, PDGFRB, PIK3R3, PIK3R1, PIK3R2	198	64	6910	10.9059	9.39249e-13	3.13083e-14	6.42819e-12
KEGG_PATHWAY	hsa04620:Toll-like receptor signaling pathway	24	9.7166	1.15438e-14	PIK3CG, PIK3CB, RELA, TLR1, PIK3CD, TLR2, TIRAP, TLR4, STAT1, AKT1, IRAK4, MYD88, JUN, MAPK14, CASP8, TICAM2, PIK3CA, MAPK8, IKBKB, PIK3R3, TRAF6, CHUK, PIK3R1, PIK3R2	198	106	6910	7.90166	2.07834e-12	6.70575e-14	1.4222e-11
KEGG_PATHWAY	hsa05145:Toxoplasmosis	25	10.1215	1.38798e-14	PIK3CG, PIK3CB, RELA, PIK3CD, TLR2, TLR4, STAT1, STAT3, TYK2, AKT1, IRAK4, CASP3, MYD88, CASP9, MAPK14, CASP8, PIK3CA, JAK2, MAPK8, TRAF6, PIK3R3, IKBKB, CHUK, PIK3R1, PIK3R2	198	118	6910	7.39385	2.498e-12	7.80487e-14	1.70974e-11
KEGG_PATHWAY	hsa05160:Hepatitis C	26	10.5263	2.60318e-14	PPARA, HRAS, AKT1, SOS1, PIK3CA, PIK3R3, TRAF6, CHUK, PIK3R1, PIK3R2, EGFR, PIK3CG, SOCS3, PIK3CB, RELA, PIK3CD, TP53, RAF1, STAT1, STAT3, TYK2, NRAS, CDKN1A, MAPK14, MAPK8, IKBKB	198	133	6910	6.82236	4.67626e-12	1.41664e-13	3.19966e-11
KEGG_PATHWAY	hsa05211:Renal cell carcinoma	19	7.69231	1.09549e-13	PIK3CG, HRAS, PIK3CB, CREBBP, PIK3CD, RAF1, AKT1, CDC42, NRAS, EP300, HIF1A, JUN, SOS1, PIK3CA, PIK3R3, RAPGEF1, CRK, PIK3R1, PIK3R2	198	65	6910	10.2012	1.97242e-11	5.80092e-13	1.3497e-10
KEGG_PATHWAY	hsa04810:Regulation of actin cytoskeleton	31	12.5506	1.38886e-13	FGFR1, FGD1, HRAS, BCAR1, PIP5K1B, PIP5K1C, ARHGAP35, ITGB2, PIP5K1A, SRC, PXN, CDC42, PTK2, DOCK1, SOS1, RHOA, PIK3CA, PIK3R3, PIK3R1, PIK3R2, PIK3CG, EGFR, VAV3, PIK3CB, PIK3CD, RAF1, VAV2, NRAS, PDGFRA, PDGFRB, CRK	198	211	6910	5.12734	2.5e-11	7.14317e-13	1.71074e-10
KEGG_PATHWAY	hsa04210:Apoptosis	18	7.28745	6.53404e-13	PIK3CG, PIK3CB, RELA, PIK3CD, TP53, AKT1, CASP10, CASP6, CASP3, CASP9, CASP7, CASP8, PIK3CA, IKBKB, PIK3R3, PIK3R1, CHUK, PIK3R2	198	62	6910	10.132	1.17606e-10	3.26683e-12	8.04778e-10
KEGG_PATHWAY	hsa05142:Chagas disease (American trypanosomiasis)	22	8.90688	8.00471e-13	PIK3CG, PIK3CB, RELA, PIK3CD, TLR2, SMAD3, SMAD2, TLR4, AKT1, IRAK4, MYD88, JUN, MAPK14, CASP8, PIK3CA, MAPK8, IKBKB, PIK3R3, TRAF6, CHUK, PIK3R1, PIK3R2	198	104	6910	7.38248	1.44085e-10	3.89422e-12	9.85978e-10
KEGG_PATHWAY	hsa05219:Bladder cancer	15	6.07287	2.64894e-12	EGFR, E2F1, E2F2, HRAS, E2F3, TP53, RAF1, RB1, CDK4, SRC, NRAS, CDKN1A, CCND1, MDM2, HBEGF	198	41	6910	12.7679	4.76819e-10	1.25479e-11	3.26289e-09
KEGG_PATHWAY	hsa05152:Tuberculosis	27	10.9312	3.18564e-12	TLR1, TIRAP, TLR2, ITGB2, TLR4, SRC, IRAK4, AKT1, VDR, CASP3, MYD88, CASP9, CASP8, RHOA, TRAF6, IRAK2, RELA, CREB1, CREBBP, RAF1, STAT1, CASP10, EP300, MAPK14, RIPK2, MAPK8, JAK2	198	177	6910	5.32357	5.73421e-10	1.47031e-11	3.92395e-09
KEGG_PATHWAY	hsa05100:Bacterial invasion of epithelial cells	19	7.69231	3.37869e-12	PIK3CG, PIK3CB, BCAR1, CBL, PIK3CD, PXN, SRC, CTNNB1, CDC42, PTK2, CBLB, DOCK1, RHOA, PIK3CA, SHC1, PIK3R3, CRK, PIK3R1, PIK3R2	198	78	6910	8.50104	6.08174e-10	1.52043e-11	4.16176e-09
KEGG_PATHWAY	hsa04910:Insulin signaling pathway	24	9.7166	4.27563e-12	PIK3CG, HRAS, PIK3CB, SOCS3, CBL, PIK3CD, RAF1, RHOQ, FOXO1, PPARGC1A, AKT1, NRAS, CBLB, SOS1, PIK3CA, PRKACA, SHC1, MAPK8, IKBKB, PIK3R3, RAPGEF1, CRK, PIK3R1, PIK3R2	198	138	6910	6.06939	7.69604e-10	1.87709e-11	5.26644e-09
KEGG_PATHWAY	hsa04662:B cell receptor signaling pathway	18	7.28745	4.4221e-12	PIK3CG, HRAS, VAV3, PIK3CB, RELA, PIK3CD, RAF1, VAV2, AKT1, NRAS, JUN, SOS1, PIK3CA, IKBKB, PIK3R3, CHUK, PIK3R1, PIK3R2	198	69	6910	9.10408	7.95983e-10	1.8952e-11	5.44695e-09
KEGG_PATHWAY	hsa04014:Ras signaling pathway	30	12.1457	5.22704e-12	FGFR1, HRAS, KIT, FOXO4, AKT1, IGF1R, CDC42, SOS1, RHOA, PIK3CA, SHC1, PRKACA, PIK3R3, RASA1, CHUK, PIK3R1, PIK3R2, PIK3CG, EGFR, PIK3CB, RELA, PIK3CD, RAF1, NRAS, PDGFRA, PDGFRB, MAPK8, ABL1, IKBKB, ABL2	198	226	6910	4.63261	9.40867e-10	2.18806e-11	6.43839e-09
KEGG_PATHWAY	hsa04370:VEGF signaling pathway	17	6.88259	6.81062e-12	PIK3CG, HRAS, PIK3CB, PIK3CD, RAF1, PXN, SRC, AKT1, CDC42, NRAS, PTK2, CASP9, MAPK14, PIK3CA, PIK3R3, PIK3R1, PIK3R2	198	61	6910	9.72595	1.22592e-09	2.78618e-11	8.38902e-09
KEGG_PATHWAY	hsa04668:TNF signaling pathway	21	8.50202	1.09377e-11	PIK3CG, PIK3CB, SOCS3, CREB1, RELA, PIK3CD, ATF2, AKT1, CASP10, CASP3, CASP7, JUN, MAPK14, CASP8, PIK3CA, MAPK8, IKBKB, PIK3R3, CHUK, PIK3R1, PIK3R2	198	106	6910	6.91395	1.96879e-09	4.37508e-11	1.34725e-08
KEGG_PATHWAY	hsa05164:Influenza A	26	10.5263	1.42602e-11	TLR4, ATF2, IRAK4, AKT1, MYD88, CASP9, PIK3CA, PIK3R3, CASP1, PIK3R1, PIK3R2, PIK3CG, SOCS3, PIK3CB, RELA, PIK3CD, CREBBP, RAF1, STAT1, TYK2, EP300, MAPK14, JUN, MAPK8, JAK2, IKBKB	198	174	6910	5.21479	2.56683e-09	5.58006e-11	1.75649e-08
KEGG_PATHWAY	hsa04010:MAPK signaling pathway	31	12.5506	2.06474e-11	FGFR1, HRAS, IL1R1, CACNB2, MAP4K1, ATF2, AKT1, CDC42, CASP3, SOS1, MAP3K1, PRKACA, TRAF6, RASA1, CHUK, EGFR, RELA, TP53, RAF1, ECSIT, CACNA1S, NRAS, JUN, MAPK14, PDGFRA, PDGFRB, MAPK8, IKBKB, CACNA1C, CACNA1D, CRK	198	255	6910	4.24262	3.71653e-09	7.90751e-11	2.54324e-08
KEGG_PATHWAY	hsa04914:Progesterone-mediated oocyte maturation	19	7.69231	2.4415e-11	PIK3CG, CDK1, PIK3CB, PIK3CD, RAF1, CDK2, PGR, AKT1, CCNB1, IGF1R, MAPK14, PIK3CA, PRKACA, MAPK8, CCNA1, PIK3R3, CCNA2, PIK3R1, PIK3R2	198	87	6910	7.62162	4.39468e-09	9.15559e-11	3.0073e-08
KEGG_PATHWAY	hsa04115:p53 signaling pathway	17	6.88259	3.24686e-11	CDK1, TP53, CDK6, CDK4, PTEN, CDK2, CCNB1, CCNE2, CCNE1, CDKN1A, CCND1, CASP3, CCND3, CASP9, CCND2, CASP8, MDM2	198	67	6910	8.85497	5.84435e-09	1.19272e-10	3.99931e-08
KEGG_PATHWAY	hsa05206:MicroRNAs in cancer	32	12.9555	7.13106e-11	E2F1, E2F2, E2F3, HRAS, ZEB2, PTEN, CCNE2, CCNE1, CASP3, SOS1, RHOA, SHC1, EGFR, CREBBP, TP53, RAF1, CDK6, SIRT1, BCL2L11, STAT3, NRAS, CDKN1A, CCND1, CDKN1B, EP300, CCND2, PDGFRA, PDGFRB, MDM2, ABL1, IKBKB, CRK	198	285	6910	3.91848	1.28359e-08	2.56718e-10	8.78367e-08
KEGG_PATHWAY	hsa04380:Osteoclast differentiation	22	8.90688	8.35472e-11	PIK3CG, IL1R1, PIK3CB, SOCS3, CREB1, RELA, PIK3CD, PPARG, STAT1, TYK2, AKT1, JUN, MAPK14, LCK, PIK3CA, MAPK8, IKBKB, TRAF6, PIK3R3, CHUK, PIK3R1, PIK3R2	198	131	6910	5.8609	1.50385e-08	2.94872e-10	1.02909e-07
KEGG_PATHWAY	hsa04630:Jak-STAT signaling pathway	23	9.31174	8.80186e-11	PIK3CG, PIK3CB, SOCS3, CREBBP, PIK3CD, STAT1, STAT3, IL12RB2, TYK2, AKT1, CCND1, STAT4, IL12RB1, EP300, CCND3, CCND2, SOS1, PIK3CA, PIAS2, JAK2, PIK3R3, PIK3R1, PIK3R2	198	145	6910	5.5357	1.58433e-08	3.0468e-10	1.08417e-07
KEGG_PATHWAY	hsa04015:Rap1 signaling pathway	27	10.9312	1.6434e-10	FGFR1, HRAS, TLN2, BCAR1, ITGB2, KIT, SRC, CTNNB1, AKT1, IGF1R, CDC42, RHOA, PIK3CA, PIK3R3, RAPGEF1, PIK3R1, PIK3R2, PIK3CG, EGFR, PIK3CB, PIK3CD, RAF1, NRAS, MAPK14, PDGFRA, PDGFRB, CRK	198	210	6910	4.48701	2.95811e-08	5.58135e-10	2.02425e-07
KEGG_PATHWAY	hsa04664:Fc epsilon RI signaling pathway	16	6.47773	4.61154e-10	PIK3CG, HRAS, VAV3, PIK3CB, PIK3CD, RAF1, VAV2, AKT1, NRAS, SOS1, MAPK14, PIK3CA, MAPK8, PIK3R3, PIK3R1, PIK3R2	198	68	6910	8.21153	8.30077e-08	1.53718e-09	5.68026e-07
KEGG_PATHWAY	hsa04666:Fc gamma R-mediated phagocytosis	17	6.88259	1.20478e-09	PIK3CG, VAV3, PIK3CB, HCK, PIK3CD, PIP5K1B, RAF1, PIP5K1C, PIP5K1A, VAV2, AKT1, CDC42, PIK3CA, PIK3R3, CRK, PIK3R1, PIK3R2	198	84	6910	7.06289	2.1686e-07	3.94292e-09	1.48399e-06
KEGG_PATHWAY	hsa04066:HIF-1 signaling pathway	18	7.28745	1.63886e-09	EGFR, PIK3CG, PIK3CB, RELA, CREBBP, PIK3CD, TLR4, STAT3, AKT1, IGF1R, CDKN1A, EP300, HIF1A, CDKN1B, PIK3CA, PIK3R3, PIK3R1, PIK3R2	198	98	6910	6.41002	2.94995e-07	5.26777e-09	2.01866e-06
KEGG_PATHWAY	hsa04550:Signaling pathways regulating pluripotency of stem cells	21	8.50202	1.99108e-09	PIK3CG, FGFR1, HRAS, ESRRB, PIK3CB, PIK3CD, SMAD4, RAF1, SMAD3, SMAD2, STAT3, CTNNB1, AKT1, IGF1R, NRAS, MAPK14, PIK3CA, JAK2, PIK3R3, PIK3R1, PIK3R2	198	140	6910	5.23485	3.58394e-07	6.28762e-09	2.45251e-06
KEGG_PATHWAY	hsa04670:Leukocyte transendothelial migration	19	7.69231	4.57835e-09	PIK3CG, VAV3, PIK3CB, BCAR1, PIK3CD, ARHGAP35, ITGB2, VAV2, PXN, CTNNB1, CDC42, PTK2, MAPK14, RHOA, PIK3CA, PIK3R3, PIK3R1, RHOH, PIK3R2	198	118	6910	5.61933	8.24102e-07	1.42087e-08	5.63937e-06
KEGG_PATHWAY	hsa04931:Insulin resistance	18	7.28745	7.68417e-09	PIK3CG, PPARA, PIK3CB, SOCS3, CREB1, RELA, PIK3CD, FOXO1, PPARGC1A, PTEN, STAT3, AKT1, PIK3CA, MAPK8, IKBKB, PIK3R3, PIK3R1, PIK3R2	198	108	6910	5.8165	1.38315e-06	2.34432e-08	9.46496e-06
KEGG_PATHWAY	hsa04921:Oxytocin signaling pathway	21	8.50202	1.69005e-08	PIK3CG, EGFR, HRAS, PIK3CB, PIK3CD, CACNB2, RAF1, CACNA1S, SRC, NRAS, CCND1, CDKN1A, JUN, RHOA, PIK3CA, PRKACA, PIK3R3, CACNA1C, CACNA1D, PIK3R1, PIK3R2	198	158	6910	4.63847	3.04209e-06	5.07016e-08	2.08172e-05
KEGG_PATHWAY	hsa05133:Pertussis	15	6.07287	1.7955e-08	RELA, TIRAP, ITGB2, TLR4, IRAK4, CASP3, MYD88, CASP7, JUN, MAPK14, TICAM2, RHOA, MAPK8, TRAF6, CASP1	198	75	6910	6.9798	3.2319e-06	5.2982e-08	2.21161e-05
KEGG_PATHWAY	hsa04912:GnRH signaling pathway	16	6.47773	3.19996e-08	EGFR, HRAS, RAF1, CACNA1S, SRC, CDC42, NRAS, MAPK14, MAP3K1, SOS1, JUN, HBEGF, MAPK8, PRKACA, CACNA1C, CACNA1D	198	91	6910	6.13609	5.75992e-06	9.29022e-08	3.94155e-05
KEGG_PATHWAY	hsa04024:cAMP signaling pathway	23	9.31174	3.55233e-08	PIK3CG, PPARA, VAV3, PIK3CB, CREB1, RELA, CREBBP, PIK3CD, RAF1, VAV2, CACNA1S, AKT1, EP300, JUN, RHOA, PIK3CA, PRKACA, MAPK8, CACNA1C, PIK3R3, CACNA1D, PIK3R1, PIK3R2	198	198	6910	4.05392	6.39417e-06	1.01495e-07	4.37557e-05
KEGG_PATHWAY	hsa05168:Herpes simplex infection	22	8.90688	4.21297e-08	USP7, CDK1, SOCS3, RELA, CREBBP, TP53, TLR2, SKP2, STAT1, CDK2, TYK2, CASP3, CSNK2A1, EP300, MYD88, JUN, CASP8, MAPK8, JAK2, IKBKB, TRAF6, CHUK	198	183	6910	4.19551	7.58332e-06	1.1849e-07	5.18932e-05
KEGG_PATHWAY	hsa04152:AMPK signaling pathway	18	7.28745	5.04068e-08	PIK3CG, PIK3CB, CREB1, PPARG, PIK3CD, FOXO1, FOXO3, SIRT1, PPARGC1A, AKT1, IGF1R, CCND1, PIK3CA, PIK3R3, CCNA1, CCNA2, PIK3R1, PIK3R2	198	122	6910	5.14903	9.07318e-06	1.39588e-07	6.20884e-05
KEGG_PATHWAY	hsa04930:Type II diabetes mellitus	12	4.8583	6.87307e-08	PIK3CG, SOCS3, PIK3CB, PIK3CD, PIK3CA, MAPK8, IKBKB, PIK3R3, CACNA1C, CACNA1D, PIK3R1, PIK3R2	198	48	6910	8.72475	1.23714e-05	1.87447e-07	8.46588e-05
KEGG_PATHWAY	hsa04520:Adherens junction	14	5.66802	7.5243e-08	EGFR, FGFR1, CREBBP, SMAD4, SMAD3, SMAD2, SRC, CTNNB1, CDC42, IGF1R, CSNK2A1, EP300, RHOA, YES1	198	71	6910	6.88149	1.35436e-05	2.02145e-07	9.26804e-05
KEGG_PATHWAY	hsa04725:Cholinergic synapse	17	6.88259	7.81325e-08	PIK3CG, HRAS, ACHE, PIK3CB, CREB1, PIK3CD, CACNA1S, AKT1, NRAS, PIK3CA, PRKACA, JAK2, PIK3R3, CACNA1C, CACNA1D, PIK3R1, PIK3R2	198	111	6910	5.34489	1.40637e-05	2.06821e-07	9.62395e-05
KEGG_PATHWAY	hsa04932:Non-alcoholic fatty liver disease (NAFLD)	19	7.69231	2.31289e-07	PIK3CG, PPARA, PIK3CB, SOCS3, RELA, PIK3CD, BCL2L11, AKT1, CDC42, CASP3, CASP7, JUN, CASP8, PIK3CA, MAPK8, IKBKB, PIK3R3, PIK3R1, PIK3R2	198	151	6910	4.39126	4.16312e-05	6.03364e-07	0.00028489
KEGG_PATHWAY	hsa04071:Sphingolipid signaling pathway	17	6.88259	2.37221e-07	PIK3CG, HRAS, PIK3CB, RELA, PIK3CD, TP53, RAF1, PTEN, AKT1, NRAS, MAPK14, RHOA, PIK3CA, MAPK8, PIK3R3, PIK3R1, PIK3R2	198	120	6910	4.94402	4.26988e-05	6.09996e-07	0.000292196
KEGG_PATHWAY	hsa04650:Natural killer cell mediated cytotoxicity	17	6.88259	2.99221e-07	PIK3CG, HRAS, VAV3, PIK3CB, PIK3CD, RAF1, ITGB2, VAV2, NRAS, CASP3, SOS1, LCK, PIK3CA, SHC1, PIK3R3, PIK3R1, PIK3R2	198	122	6910	4.86297	5.38584e-05	7.58589e-07	0.000368565
KEGG_PATHWAY	hsa05146:Amoebiasis	15	6.07287	1.55517e-06	PIK3CG, IL1R1, PIK3CB, RELA, PIK3CD, TLR2, TLR4, ITGB2, PTK2, CASP3, PIK3CA, PRKACA, PIK3R3, PIK3R1, PIK3R2	198	106	6910	4.93854	0.000279891	3.88791e-06	0.00191556
KEGG_PATHWAY	hsa04960:Aldosterone-regulated sodium reabsorption	9	3.64372	1.08997e-05	PIK3CG, SGK1, PIK3CB, PIK3CD, PIK3CA, PIK3R3, SLC9A3R2, PIK3R1, PIK3R2	198	39	6910	8.05361	0.00196003	2.68757e-05	0.0134248
KEGG_PATHWAY	hsa05321:Inflammatory bowel disease (IBD)	11	4.45344	1.11852e-05	IL12RB2, STAT4, IL12RB1, RELA, JUN, TLR2, SMAD3, SMAD2, TLR4, STAT1, STAT3	198	64	6910	5.99826	0.00201132	2.7207e-05	0.0137765
KEGG_PATHWAY	hsa05131:Shigellosis	11	4.45344	1.11852e-05	CDC42, DOCK1, MAPK14, RELA, RIPK2, MAPK8, IKBKB, ABL1, CRK, SRC, CHUK	198	64	6910	5.99826	0.00201132	2.7207e-05	0.0137765
KEGG_PATHWAY	hsa05216:Thyroid cancer	8	3.23887	1.26045e-05	NRAS, HRAS, CCND1, RET, PPARG, TP53, RXRG, CTNNB1	198	29	6910	9.62731	0.00226626	3.02506e-05	0.0155245
KEGG_PATHWAY	hsa04261:Adrenergic signaling in cardiomyocytes	16	6.47773	1.55596e-05	PIK3CG, PIK3CB, CREB1, PIK3CD, CACNB2, CACNA1S, ATF2, AKT1, MAPK14, PIK3CA, PRKACA, PIK3R3, CACNA1C, CACNA1D, PIK3R1, PIK3R2	198	146	6910	3.82455	0.00279684	3.68514e-05	0.0191639
KEGG_PATHWAY	hsa05120:Epithelial cell signaling in Helicobacter pylori infection	11	4.45344	1.69994e-05	EGFR, CDC42, CASP3, MAPK14, RELA, JUN, HBEGF, MAPK8, IKBKB, SRC, CHUK	198	67	6910	5.72968	0.00305525	3.97385e-05	0.020937
KEGG_PATHWAY	hsa05134:Legionellosis	10	4.04858	1.81441e-05	CASP3, MYD88, CASP9, CASP7, RELA, CASP8, TLR2, TLR4, ITGB2, CASP1	198	54	6910	6.46278	0.00326064	4.18705e-05	0.0223467
KEGG_PATHWAY	hsa04973:Carbohydrate digestion and absorption	9	3.64372	1.943e-05	PIK3CG, AKT1, PIK3CB, PIK3CD, PIK3CA, PIK3R3, CACNA1D, PIK3R1, PIK3R2	198	42	6910	7.47835	0.00349132	4.42702e-05	0.0239302
KEGG_PATHWAY	hsa04621:NOD-like receptor signaling pathway	10	4.04858	2.11657e-05	CASP5, MAPK14, RELA, CASP8, RIPK2, MAPK8, TRAF6, IKBKB, CASP1, CHUK	198	55	6910	6.34527	0.00380262	4.76222e-05	0.0260677
KEGG_PATHWAY	hsa04920:Adipocytokine signaling pathway	11	4.45344	2.52439e-05	AKT1, PPARA, SOCS3, RELA, RXRG, MAPK8, JAK2, IKBKB, PPARGC1A, CHUK, STAT3	198	70	6910	5.48413	0.00453366	5.60968e-05	0.0310897
KEGG_PATHWAY	hsa05140:Leishmaniasis	11	4.45344	2.8663e-05	IRAK4, MYD88, MAPK14, RELA, JUN, TLR2, TLR4, ITGB2, JAK2, TRAF6, STAT1	198	71	6910	5.40689	0.00514612	6.29177e-05	0.0352998
KEGG_PATHWAY	hsa04064:NF-kappa B signaling pathway	12	4.8583	3.22174e-05	IRAK4, IL1R1, MYD88, CSNK2A1, RELA, LCK, TIRAP, TICAM2, TLR4, TRAF6, IKBKB, CHUK	198	87	6910	4.81365	0.00578245	6.98678e-05	0.0396765
KEGG_PATHWAY	hsa04150:mTOR signaling pathway	10	4.04858	3.29212e-05	PIK3CG, AKT1, PIK3CB, PIK3CD, PIK3CA, IKBKB, PIK3R3, PTEN, PIK3R1, PIK3R2	198	58	6910	6.01707	0.0059084	7.05442e-05	0.0405431
KEGG_PATHWAY	hsa04114:Oocyte meiosis	13	5.26316	5.72095e-05	CDK1, YWHAZ, AR, YWHAB, YWHAE, CDK2, CCNE2, PGR, CCNE1, IGF1R, YWHAG, YWHAH, PRKACA	198	109	6910	4.16226	0.0102452	0.000121146	0.0704448
KEGG_PATHWAY	hsa04611:Platelet activation	14	5.66802	7.72962e-05	PIK3CG, TLN2, PIK3CB, PIK3CD, ARHGAP35, SRC, AKT1, MAPK14, RHOA, PIK3CA, PRKACA, PIK3R3, PIK3R1, PIK3R2	198	130	6910	3.75835	0.0138175	0.000161776	0.0951678
KEGG_PATHWAY	hsa05202:Transcriptional misregulation in cancer	16	6.47773	8.13207e-05	RELA, PPARG, TP53, RXRG, FOXO1, IGF1R, PTK2, CDKN1A, CDKN1B, HDAC2, SP1, HDAC1, CCND2, HIST1H3A, MDM2, RARA	198	168	6910	3.32371	0.0145317	0.000168242	0.100121
KEGG_PATHWAY	hsa04750:Inflammatory mediator regulation of TRP channels	12	4.8583	9.80459e-05	PIK3CG, IL1R1, PIK3CB, MAPK14, PIK3CD, PIK3CA, PRKACA, MAPK8, PIK3R3, PIK3R1, SRC, PIK3R2	198	98	6910	4.27335	0.0174943	0.000200538	0.120701
KEGG_PATHWAY	hsa04144:Endocytosis	20	8.09717	0.000128772	EGFR, HRAS, RET, ERBB4, CBL, PIP5K1B, SMAD3, PIP5K1C, SMAD2, KIT, PIP5K1A, SRC, CDC42, IGF1R, CBLB, NEDD4, RHOA, PDGFRA, MDM2, TRAF6	198	258	6910	2.70535	0.0229138	0.00026042	0.158499
KEGG_PATHWAY	hsa04310:Wnt signaling pathway	14	5.66802	0.00014275	PPARD, CREBBP, TP53, SMAD4, CTNNB1, CCND1, CSNK2A1, EP300, CCND3, CCND2, JUN, RHOA, MAPK8, PRKACA	198	138	6910	3.54048	0.0253695	0.00028548	0.175691
KEGG_PATHWAY	hsa04923:Regulation of lipolysis in adipocytes	9	3.64372	0.00016611	PIK3CG, AKT1, PIK3CB, PIK3CD, PIK3CA, PRKACA, PIK3R3, PIK3R1, PIK3R2	198	56	6910	5.60877	0.0294596	0.000328543	0.204414
KEGG_PATHWAY	hsa04022:cGMP-PKG signaling pathway	15	6.07287	0.000257534	PIK3CG, PIK3CB, CREB1, PIK3CD, RAF1, CACNA1S, ATF2, AKT1, RHOA, PIK3CA, PIK3R3, CACNA1C, CACNA1D, PIK3R1, PIK3R2	198	166	6910	3.15352	0.0453037	0.000503808	0.316755
KEGG_PATHWAY	hsa04390:Hippo signaling pathway	14	5.66802	0.000350142	YWHAZ, YWHAB, SMAD4, SMAD3, BIRC5, ITGB2, SMAD2, YWHAE, CTNNB1, YWHAG, CCND1, YWHAH, CCND3, CCND2	198	151	6910	3.23567	0.0610908	0.000677583	0.430433
KEGG_PATHWAY	hsa04070:Phosphatidylinositol signaling system	11	4.45344	0.000445862	PIK3CG, PIK3CB, PIK3CD, PIP5K1B, PIK3CA, PIP5K1C, PIP5K1A, PIK3R3, PTEN, PIK3R1, PIK3R2	198	98	6910	3.91723	0.0771357	0.000853605	0.547807
KEGG_PATHWAY	hsa04922:Glucagon signaling pathway	11	4.45344	0.00048387	AKT1, PPARA, PRMT1, EP300, CREB1, CREBBP, FOXO1, PRKACA, SIRT1, PPARGC1A, ATF2	198	99	6910	3.87767	0.0834308	0.000916608	0.594377
KEGG_PATHWAY	hsa04622:RIG-I-like receptor signaling pathway	9	3.64372	0.000785179	CASP10, MAPK14, RELA, MAP3K1, CASP8, MAPK8, TRAF6, IKBKB, CHUK	198	70	6910	4.48701	0.131847	0.0014717	0.962857
KEGG_PATHWAY	hsa04540:Gap junction	10	4.04858	0.000845287	EGFR, CDK1, NRAS, HRAS, SOS1, PDGFRA, PDGFRB, RAF1, PRKACA, SRC	198	88	6910	3.96579	0.141197	0.00156801	1.03621
KEGG_PATHWAY	hsa04530:Tight junction	12	4.8583	0.00176166	AKT1, CDC42, NRAS, HRAS, CSNK2A1, RHOA, YES1, CDK4, PTEN, SRC, TJAP1, CTNNB1	198	137	6910	3.05685	0.271945	0.00323331	2.14842
KEGG_PATHWAY	hsa04350:TGF-beta signaling pathway	9	3.64372	0.00258252	E2F4, EP300, SP1, CREBBP, SMAD4, RHOA, SMAD3, SMAD2, TFDP1	198	84	6910	3.73918	0.37215	0.00469052	3.13494
KEGG_PATHWAY	hsa05130:Pathogenic Escherichia coli infection	7	2.83401	0.0030786	CDC42, ARHGEF2, NCK1, RHOA, TLR4, ABL1, CTNNB1	198	51	6910	4.79006	0.425929	0.00553465	3.72669
KEGG_PATHWAY	hsa00562:Inositol phosphate metabolism	8	3.23887	0.00391063	PIK3CG, PIK3CB, PIK3CD, PIP5K1B, PIK3CA, PIP5K1C, PIP5K1A, PTEN	198	71	6910	3.93228	0.506037	0.00695878	4.71174
KEGG_PATHWAY	hsa05416:Viral myocarditis	7	2.83401	0.00538789	CASP3, CCND1, CASP9, CASP8, ITGB2, ABL1, ABL2	198	57	6910	4.28584	0.621842	0.00948845	6.43789
KEGG_PATHWAY	hsa04916:Melanogenesis	9	3.64372	0.00749386	NRAS, HRAS, EP300, CREB1, CREBBP, RAF1, PRKACA, KIT, CTNNB1	198	100	6910	3.14091	0.741788	0.0130594	8.84904
KEGG_PATHWAY	hsa05016:Huntington's disease	13	5.26316	0.00854764	CREB1, PPARG, CREBBP, TP53, PPARGC1A, SOD2, CASP3, EP300, HDAC2, SP1, HDAC1, CASP9, CASP8	198	192	6910	2.36295	0.786728	0.0147478	10.034
KEGG_PATHWAY	hsa05132:Salmonella infection	8	3.23887	0.00917561	CDC42, MYD88, MAPK14, RELA, JUN, MAPK8, TLR4, CASP1	198	83	6910	3.36376	0.809715	0.015678	10.7333
KEGG_PATHWAY	hsa04720:Long-term potentiation	7	2.83401	0.0109294	NRAS, HRAS, EP300, CREBBP, RAF1, PRKACA, CACNA1C	198	66	6910	3.70141	0.861671	0.0184885	12.6602
KEGG_PATHWAY	hsa05031:Amphetamine addiction	7	2.83401	0.0109294	JUN, CREB1, PRKACA, CACNA1C, CACNA1D, SIRT1, ATF2	198	66	6910	3.70141	0.861671	0.0184885	12.6602
KEGG_PATHWAY	hsa05034:Alcoholism	12	4.8583	0.0121012	NRAS, HDAC4, HRAS, HDAC2, HIST1H4A, HDAC1, CREB1, SOS1, HIST1H3A, RAF1, SHC1, ATF2	198	177	6910	2.36603	0.888251	0.020273	13.9262
KEGG_PATHWAY	hsa04726:Serotonergic synapse	9	3.64372	0.0136539	NRAS, CASP3, HRAS, ALOX15B, RAF1, PRKACA, CACNA1C, CACNA1D, CACNA1S	198	111	6910	2.82965	0.915806	0.0226528	15.5778
KEGG_PATHWAY	hsa04120:Ubiquitin mediated proteolysis	10	4.04858	0.0160878	CBLB, NEDD4, SOCS3, MAP3K1, CBL, RHOBTB2, SKP2, MDM2, PIAS2, TRAF6	198	137	6910	2.54737	0.946032	0.0264276	18.1083
KEGG_PATHWAY	hsa04925:Aldosterone synthesis and secretion	7	2.83401	0.0275544	CREB1, NR4A2, PRKACA, CACNA1C, CACNA1D, CACNA1S, ATF2	198	81	6910	3.01596	0.993457	0.0446924	29.1188
KEGG_PATHWAY	hsa04360:Axon guidance	9	3.64372	0.0282858	CDC42, NRAS, PTK2, HRAS, NCK1, RHOA, ABL1, RASA1, EPHB2	198	127	6910	2.47316	0.994286	0.0454641	29.7726
KEGG_PATHWAY	hsa04330:Notch signaling pathway	5	2.02429	0.0470519	KAT2B, HDAC2, EP300, HDAC1, CREBBP	198	48	6910	3.63531	0.999829	0.0745322	44.7686
KEGG_PATHWAY	hsa05030:Cocaine addiction	5	2.02429	0.0501366	RELA, JUN, CREB1, PRKACA, ATF2	198	49	6910	3.56112	0.999905	0.0786684	46.9309
KEGG_PATHWAY	hsa05144:Malaria	5	2.02429	0.0501366	MYD88, TLR2, TLR4, ITGB2, SDC2	198	49	6910	3.56112	0.999905	0.0786684	46.9309
KEGG_PATHWAY	hsa05014:Amyotrophic lateral sclerosis (ALS)	5	2.02429	0.0533302	CASP3, CASP9, MAPK14, TP53, CASP1	198	50	6910	3.4899	0.999948	0.0828957	49.0873
KEGG_PATHWAY	hsa04728:Dopaminergic synapse	8	3.23887	0.0726361	AKT1, MAPK14, CREB1, PRKACA, MAPK8, CACNA1C, CACNA1D, ATF2	198	128	6910	2.18119	0.999999	0.111332	60.4993
KEGG_PATHWAY	hsa04911:Insulin secretion	6	2.42915	0.0946361	CREB1, PRKACA, CACNA1C, CACNA1D, CACNA1S, ATF2	198	85	6910	2.46346	1	0.142959	70.612
