# Supplementary material for: The Stress-Responding miR-132-3p Shows Evolutionarily Conserved Pathway Interactions
Source: Cell Mol Neurobiol. 2017 Jun 30;38(1):141–53. doi: 10.1007/s10571-017-0515-z (PMC5775983; doi:10.1007/s10571-017-0515-z)
Supplement: Supplementary file 2 — Supplementary material 2 (XLSX 32 kb) [file 10571_2017_515_MOESM2_ESM.xlsx]

## Sheet: David pathway enrichment -mouse
Online Resource 2			Cellular and Molecular Neurobiology
The stress-responding miR-132-3p shows evolutionarily conserved pathway interactions
Rotem Haviv1, Eden Oz1 and Hermona Soreq*
1Both authors contributed equally.
Department of Biological Chemistry, The Silberman Institute of Life Sciences and the Edmond and Lily Safra Center for Brain Sciences, The Hebrew University of Jerusalem, The Edmond J. Safra Campus, Jerusalem, Israel 9190401
Corresponding author: Email, hermona.soreq@mail.huji.ac.il
Term	Count	%	PValue	Genes	List Total	Pop Hits	Pop Total	Fold Enrichment	Bonferroni	Benjamini	FDR
mmu05215:Prostate cancer	37	14.9194	8.4825e-35	E2F1, E2F2, E2F3, HRAS, PDGFB, GRB2, FOXO1, PTEN, CTNNB1, CCNE2, AKT1, CCNE1, KRAS, SOS1, PIK3CA, PIK3R3, CHUK, AKT3, PIK3R1, PIK3R2, AKT2, EGFR, PIK3CG, TRP53, PIK3CB, CREB1, RELA, CREBBP, PIK3CD, RB1, CDK2, NRAS, CCND1, EP300, PDGFRB, MDM2, IKBKB	203	88	7720	15.9897	1.5523e-32	1.5523e-32	1.04771e-31
mmu05161:Hepatitis B	42	16.9355	6.57291e-32	E2F1, E2F2, E2F3, YWHAZ, HRAS, GRB2, MMP9, PTEN, SRC, CCNE2, AKT1, CCNE1, KRAS, PIK3CA, PIK3R3, CCNA2, CHUK, AKT3, PIK3R1, PIK3R2, AKT2, PRKCA, TRP53, PIK3CG, PIK3CB, CREB1, RELA, CREBBP, PIK3CD, YWHAB, SMAD4, CDK6, RB1, CDK4, STAT1, CDK2, STAT3, NRAS, CCND1, EP300, IRF3, IKBKB	203	146	7720	10.94	1.20284e-29	6.01421e-30	8.11851e-29
mmu05223:Non-small cell lung cancer	30	12.0968	6.6247e-32	E2F1, E2F2, E2F3, HRAS, GRB2, FOXO3, AKT1, KRAS, SOS1, PIK3CA, RARB, PIK3R3, PIK3R1, AKT3, PIK3R2, AKT2, PRKCA, EGFR, PIK3CG, TRP53, PIK3CB, RXRB, RXRA, PIK3CD, RXRG, CDK6, RB1, CDK4, NRAS, CCND1	203	56	7720	20.373	1.21232e-29	4.04107e-30	8.18249e-29
mmu05200:Pathways in cancer	62	25	1.3217e-31	E2F1, E2F2, E2F3, HRAS, PDGFB, MMP9, FOXO1, PTEN, MMP2, CTNNB1, AKT1, CCNE2, CCNE1, CDC42, RHOA, PIK3CA, RARA, RARB, MMP1A, MMP1B, CHUK, AKT3, AKT2, EGFR, PIK3CG, PRKCA, RXRB, PIK3CB, RXRA, RELA, PIK3CD, RXRG, CDK6, RB1, CDK4, CDK2, CCND1, EP300, MDM2, PDGFRB, GRB2, ITGB1, PTK2, KRAS, RAC2, RAC3, SOS1, PIK3R3, PIK3R1, PIK3R2, TRP53, EPAS1, CREBBP, SMAD4, SMAD3, SMAD2, STAT1, STAT3, NRAS, HDAC1, I…	203	397	7720	5.93912	2.4187e-29	6.04676e-30	1.63249e-28
mmu05212:Pancreatic cancer	31	12.5	5.08088e-31	E2F1, E2F2, E2F3, AKT1, CDC42, KRAS, RAC2, RAC3, PIK3CA, PIK3R3, CHUK, AKT3, PIK3R1, AKT2, PIK3R2, EGFR, PIK3CG, TRP53, PIK3CB, RELA, PIK3CD, SMAD4, SMAD3, CDK6, SMAD2, RB1, STAT1, CDK4, STAT3, CCND1, IKBKB	203	65	7720	18.1372	9.29801e-29	1.8596e-29	6.27564e-28
mmu05214:Glioma	29	11.6935	6.17237e-28	E2F1, E2F2, E2F3, HRAS, PDGFB, GRB2, PTEN, AKT1, KRAS, SOS1, PIK3CA, PIK3R3, PIK3R1, AKT3, PIK3R2, AKT2, PRKCA, EGFR, PIK3CG, TRP53, PIK3CB, PIK3CD, CDK6, RB1, CDK4, NRAS, CCND1, PDGFRB, MDM2	203	65	7720	16.967	1.12954e-25	1.88257e-26	7.62379e-25
mmu05220:Chronic myeloid leukemia	30	12.0968	7.13381e-28	E2F1, E2F2, E2F3, HRAS, GRB2, AKT1, KRAS, SOS1, PIK3CA, PIK3R3, CHUK, PIK3R1, AKT3, PIK3R2, AKT2, PIK3CG, TRP53, PIK3CB, RELA, PIK3CD, SMAD4, CDK6, RB1, CDK4, NRAS, CCND1, HDAC1, MDM2, ABL1, IKBKB	203	72	7720	15.8456	1.30549e-25	1.86498e-26	8.8113e-25
mmu04919:Thyroid hormone signaling pathway	35	14.1129	1.3188e-27	HRAS, THRA, FOXO1, ITGB3, SRC, CTNNB1, AKT1, SIN3A, KRAS, PIK3CA, PIK3R3, PIK3R1, AKT3, PIK3R2, AKT2, PRKCA, PIK3CG, TRP53, KAT2B, PIK3CB, RXRB, RXRA, CREBBP, PIK3CD, RXRG, ESR1, STAT1, NRAS, NOTCH1, CCND1, HDAC3, NCOA2, EP300, HDAC1, MDM2	203	113	7720	11.7791	2.4134e-25	3.01675e-26	1.62891e-24
mmu05222:Small cell lung cancer	31	12.5	5.9315e-27	E2F1, E2F2, E2F3, PTEN, ITGB1, CCNE2, AKT1, CCNE1, PTK2, PIK3CA, RARB, PIK3R3, CHUK, PIK3R1, AKT3, PIK3R2, AKT2, PIK3CG, TRP53, PIK3CB, RXRB, RXRA, RELA, PIK3CD, RXRG, CDK6, RB1, CDK4, CDK2, CCND1, IKBKB	203	84	7720	14.0347	1.08546e-24	1.20607e-25	7.32627e-24
mmu04068:FoxO signaling pathway	36	14.5161	4.56791e-26	HRAS, GRB2, FOXO1, FOXO3, FOXO4, PTEN, AKT1, KRAS, SOS1, PIK3CA, PIK3R3, CHUK, AKT3, PIK3R1, PIK3R2, AKT2, EGFR, PIK3CG, SGK1, SGK2, SGK3, PIK3CB, CREBBP, PIK3CD, SMAD4, SMAD3, SMAD2, SIRT1, STAT3, CDK2, NRAS, CCND1, EP300, CCND2, MDM2, IKBKB	203	134	7720	10.2169	8.35928e-24	8.35928e-25	5.64205e-23
mmu04151:PI3K-Akt signaling pathway	52	20.9677	4.90319e-25	HRAS, PDGFB, FOXO3, PTEN, AKT1, CCNE2, CCNE1, PIK3CA, CHUK, AKT3, AKT2, PIK3CG, PRKCA, EGFR, SGK1, SGK2, SGK3, PIK3CB, RELA, RXRA, PIK3CD, CDK6, CDK4, CDK2, CCND1, CCND2, PDGFRB, MDM2, YWHAZ, GRB2, ITGB5, ITGB3, ITGB1, PTK2, KRAS, ITGB7, SOS1, ITGB6, PIK3R3, PIK3R1, PIK3R2, TRP53, CREB1, ITGA1, YWHAB, NR4A1, YWHAE, NRAS, YWHAG, YWHAH, ITGA5, IKBKB	203	351	7720	5.63401	8.97284e-23	8.15713e-24	6.05617e-22
mmu05205:Proteoglycans in cancer	40	16.129	1.17569e-23	HRAS, ERBB4, GRB2, ERBB3, MMP9, ITGB5, ITGB3, MMP2, ITGB1, SRC, CTNNB1, AKT1, CDC42, PTK2, KRAS, CD44, SOS1, RHOA, RRAS, PIK3CA, PIK3R3, AKT3, PIK3R1, PIK3R2, AKT2, PRKCA, EGFR, TRP53, PIK3CG, PIK3CB, PIK3CD, ESR1, STAT3, NRAS, CCND1, SDC1, ITGA5, RRAS2, MDM2, HBEGF	203	203	7720	7.49351	2.15151e-21	1.79293e-22	1.45215e-20
mmu04510:Focal adhesion	40	16.129	2.49923e-23	HRAS, PDGFB, GRB2, TLN2, ITGB5, ARHGAP35, ITGB3, PTEN, ITGB1, SRC, CTNNB1, VCL, AKT1, CDC42, PTK2, RAC2, RAC3, ITGB7, SOS1, ITGB6, RHOA, PIK3CA, PIK3R3, PIK3R1, AKT3, PIK3R2, AKT2, PRKCA, EGFR, PIK3CG, VAV3, PIK3CB, PIK3CD, ITGA1, VAV2, VAV1, CCND1, CCND2, ITGA5, PDGFRB	203	207	7720	7.34871	4.57358e-21	3.51814e-22	3.08691e-20
mmu05231:Choline metabolism in cancer	30	12.0968	5.57317e-23	HRAS, SLC44A1, SLC44A2, SLC44A3, PDGFB, SLC44A4, GRB2, SLC44A5, PIP5K1B, PIP5K1C, PIP5K1A, AKT1, KRAS, RAC2, RAC3, SOS1, PIK3CA, PIK3R3, PIK3R1, AKT3, PIK3R2, AKT2, PRKCA, EGFR, PIK3CG, PIK3CB, PIK3CD, NRAS, SP1, PDGFRB	203	101	7720	11.2959	1.01989e-20	7.28493e-22	6.88369e-20
mmu04110:Cell cycle	32	12.9032	1.61209e-22	E2F1, E2F2, YWHAZ, E2F3, E2F4, CCNE2, CCNE1, MCM7, TFDP2, CCNA2, TFDP1, TRP53, CDK1, CREBBP, YWHAB, SMAD4, SMAD3, CDK6, SMAD2, ATR, RB1, CDK4, YWHAE, CDK2, CCND1, YWHAG, YWHAH, EP300, HDAC1, CCND2, MDM2, ABL1	203	124	7720	9.81408	2.95012e-20	1.96675e-21	1.99117e-19
mmu05203:Viral carcinogenesis	41	16.5323	1.73297e-22	YWHAZ, HRAS, GRB2, SRC, CCNE2, CCNE1, CDC42, KRAS, RHOA, PIK3CA, PIK3R3, CCNA2, PIK3R1, PIK3R2, PIK3CG, TRP53, CDK1, KAT2B, PIK3CB, CREB1, RELA, CREBBP, PIK3CD, YWHAB, CDK6, RB1, CDK4, YWHAE, CDK2, STAT3, HIST2H4, NRAS, CCND1, HDAC3, YWHAG, YWHAH, EP300, HDAC1, CCND2, MDM2, IRF3	203	231	7720	6.74983	3.17134e-20	1.98209e-21	2.14048e-19
mmu05218:Melanoma	26	10.4839	2.08761e-22	E2F1, E2F2, E2F3, HRAS, PDGFB, PTEN, AKT1, KRAS, PIK3CA, PIK3R3, PIK3R1, AKT3, PIK3R2, AKT2, PIK3CG, TRP53, EGFR, PIK3CB, PIK3CD, CDK6, RB1, CDK4, NRAS, CCND1, PDGFRB, MDM2	203	71	7720	13.9263	3.82033e-20	2.24725e-21	2.57851e-19
mmu04915:Estrogen signaling pathway	28	11.2903	6.36065e-21	HRAS, GRB2, MMP9, HSPA1A, HSPA1B, MMP2, SRC, AKT1, KRAS, HSPA2, SOS1, PIK3CA, PIK3R3, PIK3R1, AKT3, HSPA8, PIK3R2, AKT2, EGFR, PIK3CG, PIK3CB, CREB1, PIK3CD, ESR1, ESR2, NRAS, SP1, HBEGF	203	98	7720	10.8656	1.164e-18	6.46666e-20	7.85635e-18
mmu04810:Regulation of actin cytoskeleton	38	15.3226	8.49504e-21	HRAS, PDGFB, PIP5K1B, ITGB5, PIP5K1C, ARHGAP35, ITGB2, ITGB3, PIP5K1A, ITGB1, SRC, VCL, CDC42, PTK2, KRAS, RAC2, RAC3, ITGB7, SOS1, ITGB6, RHOA, PIK3CA, RRAS, PIK3R3, PIK3R1, PIK3R2, EGFR, PIK3CG, VAV3, PIK3CB, PIK3CD, ITGA1, VAV2, VAV1, NRAS, ITGA5, RRAS2, PDGFRB	203	214	7720	6.75291	1.55459e-18	8.18207e-20	1.04926e-17
mmu04917:Prolactin signaling pathway	24	9.67742	1.99033e-19	PIK3CG, HRAS, PIK3CB, GRB2, RELA, PIK3CD, ESR1, FOXO3, ESR2, STAT1, SRC, STAT3, AKT1, NRAS, CCND1, KRAS, CCND2, SOS1, PIK3CA, PIK3R3, AKT3, PIK3R1, AKT2, PIK3R2	203	73	7720	12.5029	3.6423e-17	1.82115e-18	2.45835e-16
mmu05213:Endometrial cancer	21	8.46774	5.13228e-19	PIK3CG, TRP53, EGFR, HRAS, PIK3CB, GRB2, PIK3CD, FOXO3, PTEN, CTNNB1, AKT1, NRAS, CCND1, KRAS, SOS1, PIK3CA, PIK3R3, PIK3R1, AKT3, AKT2, PIK3R2	203	52	7720	15.3581	9.39207e-17	4.47241e-18	6.33912e-16
mmu04662:B cell receptor signaling pathway	23	9.27419	1.33925e-18	PIK3CG, HRAS, VAV3, PIK3CB, GRB2, RELA, PIK3CD, VAV2, VAV1, AKT1, NRAS, KRAS, RAC2, RAC3, SOS1, PIK3CA, IKBKB, PIK3R3, CHUK, PIK3R1, AKT3, PIK3R2, AKT2	203	70	7720	12.4954	2.45083e-16	1.11402e-17	1.65418e-15
mmu05221:Acute myeloid leukemia	21	8.46774	2.9069e-18	PIK3CG, HRAS, PIK3CB, GRB2, RELA, PIK3CD, STAT3, AKT1, NRAS, CCND1, KRAS, SOS1, PIK3CA, RARA, IKBKB, PIK3R3, CHUK, PIK3R1, AKT3, AKT2, PIK3R2	203	56	7720	14.2611	5.31962e-16	2.31288e-17	3.59045e-15
mmu05169:Epstein-Barr virus infection	35	14.1129	6.80888e-18	YWHAZ, HSPA1A, HSPA1B, AKT1, CD44, HSPA2, PIK3CA, PIK3R3, CCNA2, CHUK, PIK3R1, AKT3, HSPA8, PIK3R2, AKT2, PIK3CG, TRP53, CDK1, PIK3CB, RELA, CREBBP, PIK3CD, YWHAB, RB1, YWHAE, CDK2, STAT3, YWHAG, YWHAH, EP300, HDAC1, NEDD4, MDM2, IRF3, IKBKB	203	215	7720	6.19086	1.24603e-15	5.19177e-17	8.40997e-15
mmu05166:HTLV-I infection	39	15.7258	1.04063e-17	E2F1, E2F2, E2F3, HRAS, PDGFB, TLN2, ITGB2, CTNNB1, AKT1, KRAS, RRAS, PIK3CA, PIK3R3, CHUK, AKT3, PIK3R1, AKT2, PIK3R2, TRP53, PIK3CG, KAT2B, PIK3CB, CREB1, RELA, CREBBP, PIK3CD, SMAD4, SMAD3, SMAD2, RB1, ATR, CDK4, NRAS, CCND1, EP300, CCND2, RRAS2, PDGFRB, IKBKB	203	278	7720	5.33508	1.90435e-15	7.61741e-17	1.28533e-14
mmu04012:ErbB signaling pathway	24	9.67742	1.61415e-17	PRKCA, PIK3CG, EGFR, HRAS, ERBB4, ERBB3, PIK3CB, GRB2, PIK3CD, SRC, AKT1, NRAS, PTK2, KRAS, EREG, SOS1, PIK3CA, HBEGF, ABL1, PIK3R3, PIK3R1, AKT3, AKT2, PIK3R2	203	87	7720	10.4909	2.9539e-15	1.13612e-16	1.99372e-14
mmu05219:Bladder cancer	18	7.25806	5.43657e-17	TRP53, EGFR, E2F1, E2F2, HRAS, E2F3, MMP9, RB1, CDK4, MMP2, SRC, NRAS, CCND1, KRAS, HBEGF, MDM2, MMP1A, MMP1B	203	41	7720	16.6959	9.94893e-15	3.68479e-16	6.71497e-14
mmu05162:Measles	28	11.2903	6.00297e-17	HSPA1A, HSPA1B, CCNE2, AKT1, CCNE1, HSPA2, PIK3CA, PIK3R3, CHUK, PIK3R1, AKT3, HSPA8, PIK3R2, AKT2, PIK3CG, TRP53, PIK3CB, RELA, PIK3CD, CDK6, STAT1, CDK4, STAT3, CDK2, DOK1, CCND1, CCND2, IRF3	203	136	7720	7.82961	2.03171e-14	7.77156e-16	1.33227e-13
mmu04010:MAPK signaling pathway	36	14.5161	1.61671e-16	HRAS, PDGFB, GRB2, CACNB2, HSPA1A, HSPA1B, AKT1, CDC42, KRAS, RAC2, HSPA2, RAC3, SOS1, RRAS, CHUK, RASA1, AKT3, HSPA8, AKT2, PRKCA, EGFR, TRP53, RELA, NR4A1, CACNA2D2, NRAS, RRAS2, PDGFRB, CACNA1H, CACNA1E, CACNA1F, IKBKB, CACNA1C, CACNA1D, CACNA1A, CACNA1B	203	253	7720	5.41132	2.03171e-14	6.66134e-16	1.33227e-13
mmu04664:Fc epsilon RI signaling pathway	21	8.46774	2.27667e-16	PRKCA, PIK3CG, HRAS, VAV3, PIK3CB, GRB2, PIK3CD, VAV2, VAV1, AKT1, NRAS, KRAS, RAC2, RAC3, SOS1, PIK3CA, PIK3R3, PIK3R1, AKT3, AKT2, PIK3R2	203	68	7720	11.7444	4.06342e-14	1.33227e-15	2.77556e-13
mmu05210:Colorectal cancer	20	8.06452	1.19818e-15	PIK3CG, TRP53, PIK3CB, PIK3CD, SMAD4, SMAD3, SMAD2, CTNNB1, AKT1, CCND1, KRAS, RAC2, RAC3, RHOA, PIK3CA, PIK3R3, PIK3R1, AKT3, PIK3R2, AKT2	203	64	7720	11.8842	2.23488e-13	7.21645e-15	1.5099e-12
mmu04660:T cell receptor signaling pathway	24	9.67742	1.26378e-15	PIK3CG, HRAS, VAV3, PIK3CB, GRB2, RELA, PIK3CD, CDK4, VAV2, VAV1, AKT1, NRAS, CDC42, KRAS, SOS1, RHOA, PIK3CA, IKBKB, PIK3R3, CHUK, PIK3R1, AKT3, PIK3R2, AKT2	203	104	7720	8.77605	2.23488e-13	6.99441e-15	1.5099e-12
mmu05211:Renal cell carcinoma	20	8.06452	3.02233e-15	PIK3CG, HRAS, PDGFB, EPAS1, PIK3CB, GRB2, PIK3CD, CREBBP, AKT1, NRAS, CDC42, KRAS, EP300, SOS1, PIK3CA, PIK3R3, PIK3R1, AKT3, AKT2, PIK3R2	203	67	7720	11.3521	5.48561e-13	1.66533e-14	3.69704e-12
mmu04670:Leukocyte transendothelial migration	25	10.0806	3.99398e-15	MMP9, ARHGAP35, ITGB2, MMP2, ITGB1, CTNNB1, VCL, CDC42, PTK2, RAC2, RHOA, PIK3CA, PIK3R3, PIK3R1, PIK3R2, RHOH, PIK3CG, PRKCA, VAV3, PIK3CB, NCF1, NCF4, PIK3CD, VAV2, VAV1	203	121	7720	7.85735	7.31415e-13	2.15383e-14	4.94049e-12
mmu04370:VEGF signaling pathway	19	7.66129	5.49558e-15	PRKCA, PIK3CG, HRAS, PIK3CB, PIK3CD, SRC, AKT1, NRAS, CDC42, PTK2, KRAS, RAC2, RAC3, PIK3CA, PIK3R3, AKT3, PIK3R1, AKT2, PIK3R2	203	60	7720	12.0427	9.95537e-13	2.84217e-14	6.71685e-12
mmu04062:Chemokine signaling pathway	30	12.0968	1.56106e-14	HRAS, GRB2, FOXO3, SRC, AKT1, CDC42, PTK2, KRAS, RAC2, SOS1, RHOA, PIK3CA, PIK3R3, CHUK, PIK3R1, AKT3, PIK3R2, AKT2, PIK3CG, VAV3, PIK3CB, NCF1, RELA, PIK3CD, VAV2, STAT1, VAV1, STAT3, NRAS, IKBKB	203	196	7720	5.82085	2.86471e-12	7.9603e-14	1.93401e-11
mmu04722:Neurotrophin signaling pathway	24	9.67742	4.96105e-14	PIK3CG, TRP53, HRAS, PIK3CB, GRB2, RELA, PIK3CD, FOXO3, YWHAE, AKT1, NRAS, CDC42, KRAS, SOS1, PSEN2, RHOA, PIK3CA, IKBKB, ABL1, PIK3R3, PIK3R1, AKT3, PIK3R2, AKT2	203	122	7720	7.48122	9.08174e-12	2.4547e-13	6.12954e-11
mmu05160:Hepatitis C	25	10.0806	6.32539e-14	PPARA, HRAS, GRB2, AKT1, KRAS, SOS1, PIK3CA, PIK3R3, CHUK, PIK3R1, AKT3, PIK3R2, AKT2, PIK3CG, TRP53, EGFR, PIK3CB, RXRA, RELA, PIK3CD, STAT1, STAT3, NRAS, IRF3, IKBKB	203	136	7720	6.99073	1.15807e-11	3.04756e-13	7.81597e-11
mmu05206:MicroRNAs in cancer	34	13.7097	1.13074e-13	E2F1, E2F2, HRAS, E2F3, PDGFB, ERBB3, GRB2, MMP9, ZEB2, ITGB3, PTEN, CCNE2, CCNE1, KRAS, CD44, SOS1, RHOA, PRKCA, TRP53, EGFR, CREBBP, CDK6, SIRT1, STAT3, NRAS, NOTCH1, CCND1, EP300, CCND2, ITGA5, PDGFRB, MDM2, ABL1, IKBKB	203	276	7720	4.6848	2.06828e-11	5.30354e-13	1.39599e-10
mmu04014:Ras signaling pathway	31	12.5	1.47917e-13	HRAS, PDGFB, GRB2, FOXO4, AKT1, CDC42, KRAS, RAC2, RAC3, SOS1, RHOA, RRAS, PIK3CA, PIK3R3, CHUK, RASA1, AKT3, PIK3R1, PIK3R2, AKT2, PRKCA, PIK3CG, EGFR, PIK3CB, RELA, PIK3CD, NRAS, RRAS2, PDGFRB, ABL1, IKBKB	203	229	7720	5.14811	2.70624e-11	6.7657e-13	1.82654e-10
mmu04666:Fc gamma R-mediated phagocytosis	20	8.06452	2.75581e-13	PRKCA, PIK3CG, VAV3, NCF1, PIK3CB, PIK3CD, PIP5K1B, PIP5K1C, PIP5K1A, VAV2, VAV1, AKT1, CDC42, RAC2, PIK3CA, PIK3R3, PIK3R1, AKT3, AKT2, PIK3R2	203	84	7720	9.05466	5.0427e-11	1.22991e-12	3.4035e-10
mmu05230:Central carbon metabolism in cancer	17	6.85484	4.31462e-12	TRP53, EGFR, PIK3CG, HRAS, PIK3CB, PIK3CD, PTEN, AKT1, NRAS, KRAS, PDGFRB, PIK3CA, PIK3R3, AKT3, PIK3R1, AKT2, PIK3R2	203	64	7720	10.1016	7.89583e-10	1.87996e-11	5.32924e-09
mmu04015:Rap1 signaling pathway	28	11.2903	6.79023e-12	HRAS, PDGFB, TLN2, ITGB2, ITGB3, ITGB1, SRC, CTNNB1, AKT1, CDC42, KRAS, RAC2, RAC3, RHOA, RRAS, PIK3CA, PIK3R3, PIK3R1, AKT3, PIK3R2, AKT2, PRKCA, PIK3CG, EGFR, PIK3CB, PIK3CD, NRAS, PDGFRB	203	214	7720	4.97583	1.24261e-09	2.8898e-11	8.38695e-09
mmu04725:Cholinergic synapse	21	8.46774	8.31259e-12	PRKCA, PIK3CG, HRAS, ACHE, PIK3CB, CREB1, PIK3CD, AKT1, NRAS, KRAS, PIK3CA, CACNA1F, CACNA1C, PIK3R3, CACNA1D, CACNA1A, PIK3R1, AKT3, CACNA1B, AKT2, PIK3R2	203	113	7720	7.06744	1.5212e-09	3.45728e-11	1.02673e-08
mmu04024:cAMP signaling pathway	26	10.4839	3.84091e-11	PPARA, AKT1, RAC2, RAC3, RHOA, PIK3CA, RRAS, PIK3R3, PIK3R1, AKT3, PIK3R2, AKT2, PIK3CG, VAV3, PIK3CB, RELA, CREB1, CREBBP, PIK3CD, VAV2, VAV1, EP300, RRAS2, CACNA1F, CACNA1C, CACNA1D	203	197	7720	5.01913	7.02888e-09	1.56197e-10	4.7441e-08
mmu05145:Toxoplasmosis	20	8.06452	7.23403e-11	PIK3CG, PIK3CB, RELA, PIK3CD, HSPA1A, HSPA1B, STAT1, ITGB1, STAT3, AKT1, HSPA2, PIK3CA, IKBKB, PIK3R3, CHUK, PIK3R1, HSPA8, AKT3, AKT2, PIK3R2	203	113	7720	6.73089	1.32383e-08	2.87788e-10	8.93509e-08
mmu04650:Natural killer cell mediated cytotoxicity	19	7.66129	1.68176e-10	PRKCA, PIK3CG, HRAS, VAV3, PIK3CB, GRB2, PIK3CD, ITGB2, VAV2, VAV1, NRAS, KRAS, RAC2, RAC3, SOS1, PIK3CA, PIK3R3, PIK3R1, PIK3R2	203	105	7720	6.88154	3.07763e-08	6.54814e-10	2.07723e-07
mmu04550:Signaling pathways regulating pluripotency of stem cells	21	8.46774	3.58786e-10	PIK3CG, HRAS, ESRRB, PIK3CB, GRB2, PIK3CD, SMAD4, SMAD3, SMAD2, STAT3, CTNNB1, AKT1, NRAS, KRAS, PIK3CA, PIK3R3, PIK3R1, AKT3, KLF4, PIK3R2, AKT2	203	138	7720	5.78711	6.56579e-08	1.36787e-09	4.43154e-07
mmu04931:Insulin resistance	19	7.66129	3.73088e-10	PIK3CG, PPARA, PIK3CB, RELA, CREB1, PIK3CD, FOXO1, PPARGC1A, PTEN, STAT3, NR1H2, AKT1, PIK3CA, IKBKB, PIK3R3, PIK3R1, AKT3, AKT2, PIK3R2	203	110	7720	6.56874	6.82752e-08	1.39337e-09	4.60819e-07
mmu04071:Sphingolipid signaling pathway	20	8.06452	3.81397e-10	PRKCA, PIK3CG, TRP53, HRAS, PIK3CB, RELA, PIK3CD, PTEN, AKT1, NRAS, KRAS, RAC2, RAC3, RHOA, PIK3CA, PIK3R3, PIK3R1, AKT3, AKT2, PIK3R2	203	124	7720	6.1338	6.97956e-08	1.39591e-09	4.71081e-07
mmu05100:Bacterial invasion of epithelial cells	16	6.45161	1.12362e-09	PIK3CG, PIK3CB, PIK3CD, ITGB1, SRC, VCL, CTNNB1, CDC42, PTK2, ITGA5, RHOA, PIK3CA, PIK3R3, PIK3R1, RHOG, PIK3R2	203	78	7720	7.80093	2.05622e-07	4.03181e-09	1.38784e-06
mmu04210:Apoptosis	14	5.64516	3.21188e-09	TRP53, PIK3CG, PIK3CB, RELA, PIK3CD, AKT1, PIK3CA, IKBKB, PIK3R3, CHUK, AKT3, PIK3R1, AKT2, PIK3R2	203	60	7720	8.87356	5.87773e-07	1.13033e-08	3.96714e-06
mmu04380:Osteoclast differentiation	19	7.66129	3.62097e-09	PIK3CG, NCF1, PIK3CB, GRB2, NCF4, RELA, CREB1, PIK3CD, ITGB3, STAT1, AKT1, PIK3CA, IKBKB, PIK3R3, CHUK, AKT3, PIK3R1, AKT2, PIK3R2	203	126	7720	5.73462	6.62637e-07	1.25026e-08	4.47243e-06
mmu04930:Type II diabetes mellitus	13	5.24194	3.77048e-09	PIK3CG, PIK3CB, PIK3CD, PIK3CA, CACNA1E, CACNA1C, PIK3R3, IKBKB, CACNA1D, PIK3R1, CACNA1A, CACNA1B, PIK3R2	203	50	7720	9.88768	6.89998e-07	1.27778e-08	4.65711e-06
mmu04066:HIF-1 signaling pathway	17	6.85484	9.32627e-09	PRKCA, EGFR, PIK3CG, PIK3CB, RELA, PIK3CD, CREBBP, STAT3, TIMP1, AKT1, EP300, PIK3CA, PIK3R3, AKT3, PIK3R1, AKT2, PIK3R2	203	104	7720	6.21637	1.70671e-06	3.10311e-08	1.15193e-05
mmu05164:Influenza A	21	8.46774	1.63814e-08	PRKCA, PIK3CG, PIK3CB, RELA, PIK3CD, CREBBP, HSPA1A, HSPA1B, STAT1, AKT1, EP300, HSPA2, PIK3CA, IRF3, IKBKB, PIK3R3, PIK3R1, HSPA8, AKT3, PIK3R2, AKT2	203	171	7720	4.6703	2.99779e-06	5.3532e-08	2.02334e-05
mmu04668:TNF signaling pathway	17	6.85484	1.86827e-08	PIK3CG, PIK3CB, RELA, MMP9, CREB1, PIK3CD, MMP14, MMP3, AKT1, PIK3CA, IKBKB, PIK3R3, CHUK, AKT3, PIK3R1, AKT2, PIK3R2	203	109	7720	5.93122	3.41893e-06	5.99813e-08	2.30759e-05
mmu04910:Insulin signaling pathway	19	7.66129	1.99695e-08	PIK3CG, HRAS, PIK3CB, GRB2, PIK3CD, FOXO1, RHOQ, PPARGC1A, AKT1, NRAS, KRAS, SOS1, PIK3CA, IKBKB, PIK3R3, AKT3, PIK3R1, AKT2, PIK3R2	203	140	7720	5.16115	3.65442e-06	6.30073e-08	2.46653e-05
mmu04921:Oxytocin signaling pathway	20	8.06452	2.41514e-08	PRKCA, EGFR, PIK3CG, HRAS, PIK3CB, PIK3CD, CACNB2, CACNA2D2, SRC, NRAS, CCND1, KRAS, RHOA, PIK3CA, CACNA1F, CACNA1C, PIK3R3, CACNA1D, PIK3R1, PIK3R2	203	158	7720	4.81387	4.41969e-06	7.49102e-08	2.98305e-05
mmu04150:mTOR signaling pathway	13	5.24194	2.82712e-08	PRKCA, PIK3CG, PIK3CB, PIK3CD, PTEN, AKT1, PIK3CA, PIK3R3, IKBKB, AKT3, PIK3R1, AKT2, PIK3R2	203	59	7720	8.37939	5.17361e-06	8.62271e-08	3.49191e-05
mmu04914:Progesterone-mediated oocyte maturation	15	6.04839	4.52731e-08	PIK3CG, PGR, AKT1, CDK1, KRAS, PIK3CB, PIK3CD, PIK3CA, PIK3R3, CCNA2, PIK3R1, AKT3, CDK2, PIK3R2, AKT2	203	87	7720	6.55682	8.28495e-06	1.35819e-07	5.5919e-05
mmu04960:Aldosterone-regulated sodium reabsorption	11	4.43548	5.14993e-08	PRKCA, PIK3CG, SGK1, KRAS, PIK3CB, PIK3CD, NR3C2, PIK3CA, PIK3R3, PIK3R1, PIK3R2	203	40	7720	10.4581	9.42433e-06	1.52006e-07	6.36092e-05
mmu04912:GnRH signaling pathway	15	6.04839	5.26119e-08	PRKCA, EGFR, HRAS, GRB2, MMP14, MMP2, SRC, CDC42, NRAS, KRAS, SOS1, HBEGF, CACNA1F, CACNA1C, CACNA1D	203	88	7720	6.48231	9.62794e-06	1.52825e-07	6.49835e-05
mmu04973:Carbohydrate digestion and absorption	11	4.43548	8.54054e-08	PIK3CG, AKT1, PIK3CB, PIK3CD, PIK3CA, PIK3R3, CACNA1D, AKT3, PIK3R1, AKT2, PIK3R2	203	42	7720	9.96012	1.56291e-05	2.44206e-07	0.000105488
mmu04152:AMPK signaling pathway	17	6.85484	1.68906e-07	PIK3CG, PIK3CB, CREB1, PIK3CD, FOXO1, FOXO3, PPARGC1A, SIRT1, AKT1, CCND1, PIK3CA, PIK3R3, CCNA2, AKT3, PIK3R1, AKT2, PIK3R2	203	127	7720	5.09057	3.09094e-05	4.75536e-07	0.000208624
mmu04070:Phosphatidylinositol signaling system	15	6.04839	1.85913e-07	PRKCA, PIK3CG, PIK3CB, PIK3C2A, SYNJ1, PIK3CD, PIP5K1B, PIP5K1C, PIP5K1A, PTEN, PIK3C3, PIK3CA, PIK3R3, PIK3R1, PIK3R2	203	97	7720	5.88086	3.40215e-05	5.15485e-07	0.00022963
mmu04630:Jak-STAT signaling pathway	18	7.25806	1.98601e-07	PIK3CG, PIK3CB, GRB2, PIK3CD, CREBBP, STAT1, STAT3, AKT1, CCND1, EP300, CCND2, SOS1, PIK3CA, PIK3R3, AKT3, PIK3R1, AKT2, PIK3R2	203	145	7720	4.72091	3.63434e-05	5.42449e-07	0.000245302
mmu05412:Arrhythmogenic right ventricular cardiomyopathy (ARVC)	13	5.24194	2.454e-07	ITGA5, ITGB7, ITGB6, ITGA1, CACNB2, ITGB5, CACNA1F, ITGB3, CACNA1C, ITGB1, CACNA1D, CACNA2D2, CTNNB1	203	71	7720	6.96316	4.49073e-05	6.60415e-07	0.000303105
mmu05202:Transcriptional misregulation in cancer	19	7.66129	2.83437e-07	TRP53, HIST2H3B, RXRB, MMP9, RXRA, RELA, RXRG, FOXO1, NR4A3, MMP3, PTK2, SIN3A, SP1, HDAC1, CCND2, ITGB7, MDM2, H3F3B, RARA	203	166	7720	4.35278	5.18676e-05	7.51724e-07	0.000350086
mmu04520:Adherens junction	13	5.24194	2.87793e-07	EGFR, CDC42, EP300, RAC2, RAC3, CREBBP, SMAD4, RHOA, SMAD3, SMAD2, SRC, CTNNB1, VCL	203	72	7720	6.86645	5.26647e-05	7.52373e-07	0.000355466
mmu04620:Toll-like receptor signaling pathway	15	6.04839	3.10994e-07	PIK3CG, PIK3CB, RELA, PIK3CD, STAT1, AKT1, PIK3CA, IRF3, IKBKB, PIK3R3, CHUK, AKT3, PIK3R1, AKT2, PIK3R2	203	101	7720	5.64795	5.69104e-05	8.01577e-07	0.000384123
mmu05142:Chagas disease (American trypanosomiasis)	15	6.04839	3.98388e-07	PIK3CG, PIK3CB, RELA, PIK3CD, SMAD3, SMAD2, AKT1, PIK3CA, IKBKB, PIK3R3, CHUK, AKT3, PIK3R1, AKT2, PIK3R2	203	103	7720	5.53828	7.29024e-05	1.01257e-06	0.000492067
mmu04330:Notch signaling pathway	11	4.43548	4.06536e-07	NCSTN, NOTCH1, EP300, KAT2B, HDAC1, APH1A, APH1C, APH1B, CREBBP, PSEN2, PSENEN	203	49	7720	8.53725	7.43934e-05	1.01912e-06	0.000502131
mmu05216:Thyroid cancer	9	3.62903	5.1202e-07	TRP53, NRAS, HRAS, CCND1, KRAS, RXRB, RXRA, RXRG, CTNNB1	203	29	7720	11.8023	9.36953e-05	1.26621e-06	0.000632419
mmu04750:Inflammatory mediator regulation of TRP channels	16	6.45161	8.75386e-07	PRKCA, CYP2J5, PIK3CG, PIK3CB, PIK3CD, SRC, CYP4A12B, CYP4A10, CYP2J13, CYP4A12A, CYP4A32, PIK3CA, CYP4A14, PIK3R3, PIK3R1, PIK3R2	203	126	7720	4.82915	0.000160183	2.13594e-06	0.00108123
mmu04115:p53 signaling pathway	12	4.83871	1.0687e-06	CCNE2, TRP53, CDK1, CCNE1, CCND1, CCND2, MDM2, CDK6, ATR, CDK4, PTEN, CDK2	203	67	7720	6.81126	0.000195553	2.57331e-06	0.00131999
mmu04611:Platelet activation	16	6.45161	1.44744e-06	PIK3CG, TLN2, PIK3CB, PIK3CD, ARHGAP35, ITGB3, ITGB1, SRC, AKT1, RHOA, PIK3CA, PIK3R3, AKT3, PIK3R1, AKT2, PIK3R2	203	131	7720	4.64483	0.000264847	3.44003e-06	0.00178779
mmu04261:Adrenergic signaling in cardiomyocytes	17	6.85484	1.66721e-06	PRKCA, PIK3CG, PIK3CB, CREB1, PIK3CD, CACNB2, CACNA2D2, AKT1, PIK3CA, CACNA1F, CACNA1C, PIK3R3, CACNA1D, PIK3R1, AKT3, AKT2, PIK3R2	203	150	7720	4.31002	0.000305052	3.91152e-06	0.00205923
mmu04920:Adipocytokine signaling pathway	12	4.83871	2.2416e-06	AKT1, PPARA, RXRB, RELA, RXRA, RXRG, IKBKB, PPARGC1A, CHUK, AKT3, STAT3, AKT2	203	72	7720	6.33826	0.000410129	5.19255e-06	0.00276867
mmu05410:Hypertrophic cardiomyopathy (HCM)	12	4.83871	5.7107e-06	ITGA5, ITGB7, ITGB6, ITGA1, CACNB2, ITGB5, CACNA1F, ITGB3, CACNA1C, ITGB1, CACNA1D, CACNA2D2	203	79	7720	5.77664	0.00104452	1.30632e-05	0.00705333
mmu04360:Axon guidance	15	6.04839	6.20546e-06	HRAS, EPHB3, ITGB1, EPHB1, EPHB2, CDC42, NRAS, PTK2, KRAS, RAC2, RAC3, RHOA, RHOD, ABL1, RASA1	203	129	7720	4.42204	0.00113496	1.40197e-05	0.00766439
mmu05414:Dilated cardiomyopathy	12	4.83871	9.30874e-06	ITGA5, ITGB7, ITGB6, ITGA1, CACNB2, ITGB5, CACNA1F, ITGB3, CACNA1C, ITGB1, CACNA1D, CACNA2D2	203	83	7720	5.49825	0.00170206	2.07743e-05	0.0114971
mmu00562:Inositol phosphate metabolism	11	4.43548	1.21599e-05	PIK3CG, PIK3CB, PIK3C2A, SYNJ1, PIK3C3, PIK3CD, PIP5K1B, PIP5K1C, PIK3CA, PIP5K1A, PTEN	203	70	7720	5.97607	0.00222281	2.68103e-05	0.0150183
mmu04932:Non-alcoholic fatty liver disease (NAFLD)	16	6.45161	1.38558e-05	PIK3CG, PPARA, PIK3CB, RXRA, RELA, PIK3CD, CYP2E1, AKT1, CDC42, PIK3CA, IKBKB, PIK3R3, PIK3R1, AKT3, AKT2, PIK3R2	203	157	7720	3.87562	0.00253242	3.01856e-05	0.0171126
mmu04923:Regulation of lipolysis in adipocytes	10	4.03226	1.45784e-05	PIK3CG, AKT1, PIK3CB, PIK3CD, PIK3CA, PIK3R3, AKT3, PIK3R1, AKT2, PIK3R2	203	57	7720	6.67185	0.0026643	3.13861e-05	0.0180049
mmu04530:Tight junction	15	6.04839	1.48042e-05	PRKCA, HRAS, CDK4, PTEN, SRC, CTNNB1, AKT1, CDC42, NRAS, KRAS, RRAS2, RHOA, RRAS, AKT3, AKT2	203	139	7720	4.10391	0.00270553	3.15018e-05	0.0182839
mmu00830:Retinol metabolism	12	4.83871	1.83612e-05	CYP4A10, UGT2B38, CYP4A12B, UGT2B37, CYP4A12A, CYP3A25, CYP4A32, ADH1, CYP3A11, CYP3A41A, UGT2B5, CYP4A14	203	89	7720	5.12758	0.00335449	3.86214e-05	0.0226764
mmu03320:PPAR signaling pathway	11	4.43548	4.01994e-05	CYP4A10, CYP4A12B, PPARA, CYP4A12A, CYP4A32, RXRB, RXRA, RXRG, MMP1A, CYP4A14, MMP1B	203	80	7720	5.22906	0.00732965	8.35948e-05	0.0496409
mmu04540:Gap junction	11	4.43548	7.54318e-05	EGFR, PRKCA, CDK1, NRAS, HRAS, KRAS, PDGFB, GRB2, SOS1, PDGFRB, SRC	203	86	7720	4.86425	0.0137097	0.000155095	0.0931296
mmu00590:Arachidonic acid metabolism	11	4.43548	0.000101191	CYP4A10, CYP4A12B, CYP2J5, CYP2J13, CYP4A12A, CYP4A32, CYP4F18, CYP4F13, CYP4F14, CYP2E1, CYP4A14	203	89	7720	4.70028	0.0183485	0.000205745	0.124914
mmu04022:cGMP-PKG signaling pathway	15	6.04839	0.000146883	PIK3CG, PIK3CB, CREB1, PIK3CD, AKT1, RHOA, PIK3CA, CACNA1F, CACNA1C, PIK3R3, CACNA1D, PIK3R1, AKT3, AKT2, PIK3R2	203	171	7720	3.33593	0.0265235	0.000295359	0.181272
mmu05146:Amoebiasis	12	4.83871	0.000230267	PRKCA, PIK3CG, PTK2, PIK3CB, RELA, PIK3CD, PIK3CA, ITGB2, PIK3R3, PIK3R1, VCL, PIK3R2	203	117	7720	3.90047	0.041268	0.000457978	0.284042
mmu05204:Chemical carcinogenesis	10	4.03226	0.000639136	UGT2B38, UGT2B37, GSTA3, CYP3A25, ADH1, CYP3A11, CYP3A41A, UGT2B5, HSD11B1, CYP2E1	203	92	7720	4.13365	0.110414	0.00125727	0.78657
mmu04144:Endocytosis	18	7.25806	0.00095059	EGFR, HRAS, ERBB4, ERBB3, PIP5K1B, PIP5K1C, SMAD3, HSPA1A, SMAD2, PIP5K1A, HSPA1B, SRC, CDC42, HSPA2, NEDD4, RHOA, MDM2, HSPA8	203	278	7720	2.46235	0.159737	0.00184978	1.1678
mmu04310:Wnt signaling pathway	12	4.83871	0.00113051	PRKCA, TRP53, CCND1, EP300, RAC2, RAC3, CCND2, CREBBP, MMP7, SMAD4, RHOA, CTNNB1	203	141	7720	3.23656	0.186981	0.00217659	1.38743
mmu04922:Glucagon signaling pathway	10	4.03226	0.00116925	AKT1, PPARA, EP300, CREB1, CREBBP, FOXO1, PPARGC1A, SIRT1, AKT3, AKT2	203	100	7720	3.80296	0.192731	0.0022277	1.43465
mmu04350:TGF-beta signaling pathway	9	3.62903	0.00163866	EP300, E2F4, SP1, CREBBP, SMAD4, RHOA, SMAD3, SMAD2, TFDP1	203	85	7720	4.02666	0.259272	0.00308926	2.00527
mmu04925:Aldosterone synthesis and secretion	9	3.62903	0.00176702	PRKCA, HSD3B2, CREB1, NR4A2, CACNA1H, NR4A1, CACNA1F, CACNA1C, CACNA1D	203	86	7720	3.97984	0.276497	0.00329711	2.16077
mmu00140:Steroid hormone biosynthesis	9	3.62903	0.0019032	UGT2B38, HSD3B2, UGT2B37, CYP3A25, CYP3A11, CYP3A41A, UGT2B5, HSD11B1, CYP2E1	203	87	7720	3.93409	0.294336	0.00351519	2.3255
mmu04390:Hippo signaling pathway	12	4.83871	0.00196718	YWHAG, YWHAZ, CCND1, YWHAH, CCND2, YWHAB, SMAD4, SMAD3, ITGB2, SMAD2, YWHAE, CTNNB1	203	151	7720	3.02222	0.302567	0.003597	2.40281
mmu04512:ECM-receptor interaction	9	3.62903	0.00204752	SDC1, CD44, ITGA5, ITGB7, ITGB6, ITGA1, ITGB5, ITGB3, ITGB1	203	88	7720	3.88939	0.312766	0.00370679	2.49981
mmu04114:Oocyte meiosis	10	4.03226	0.00228089	CCNE2, PGR, CDK1, CCNE1, YWHAG, YWHAZ, YWHAH, YWHAB, YWHAE, CDK2	203	110	7720	3.45723	0.341559	0.00408848	2.78105
mmu04726:Serotonergic synapse	11	4.43548	0.00234691	PRKCA, CYP2J5, CYP2J13, NRAS, HRAS, KRAS, CACNA1F, CACNA1C, CACNA1D, CACNA1A, CACNA1B	203	132	7720	3.16913	0.349483	0.00416594	2.86047
mmu04320:Dorso-ventral axis formation	5	2.01613	0.0037388	EGFR, NOTCH1, KRAS, GRB2, SOS1	203	25	7720	7.60591	0.496153	0.0065695	4.52123
mmu04270:Vascular smooth muscle contraction	10	4.03226	0.00595397	CYP4A10, PRKCA, CYP4A12B, CYP4A12A, CYP4A32, RHOA, CACNA1F, CYP4A14, CACNA1C, CACNA1D	203	127	7720	2.99445	0.664735	0.010354	7.11055
mmu00980:Metabolism of xenobiotics by cytochrome P450	7	2.82258	0.00632793	UGT2B38, UGT2B37, GSTA3, ADH1, UGT2B5, HSD11B1, CYP2E1	203	64	7720	4.15948	0.687044	0.0108995	7.54126
mmu05152:Tuberculosis	12	4.83871	0.00635882	AKT1, EP300, RELA, CREB1, PIK3C3, CREBBP, RHOA, ITGB2, STAT1, SRC, AKT3, AKT2	203	176	7720	2.59292	0.688819	0.0108508	7.57675
mmu04720:Long-term potentiation	7	2.82258	0.00734621	PRKCA, NRAS, HRAS, KRAS, EP300, CREBBP, CACNA1C	203	66	7720	4.03344	0.740583	0.012416	8.70475
mmu04020:Calcium signaling pathway	12	4.83871	0.00749654	EGFR, PRKCA, ERBB4, ERBB3, CACNA1H, PDGFRB, CACNA1E, CACNA1F, CACNA1C, CACNA1D, CACNA1A, CACNA1B	203	180	7720	2.5353	0.747674	0.0125539	8.87538
mmu00071:Fatty acid degradation	6	2.41935	0.0087467	CYP4A10, CYP4A12B, CYP4A12A, CYP4A32, ADH1, CYP4A14	203	49	7720	4.65668	0.79965	0.0145091	10.283
mmu00591:Linoleic acid metabolism	6	2.41935	0.00951703	CYP2J5, CYP2J13, CYP3A25, CYP3A11, CYP3A41A, CYP2E1	203	50	7720	4.56355	0.826218	0.0156417	11.1404
mmu04916:Melanogenesis	8	3.22581	0.0148217	PRKCA, NRAS, HRAS, KRAS, EP300, CREB1, CREBBP, CTNNB1	203	99	7720	3.0731	0.934955	0.0241036	16.843
mmu05134:Legionellosis	6	2.41935	0.0162482	HSPA2, RELA, ITGB2, HSPA1A, HSPA1B, HSPA8	203	57	7720	4.00311	0.950105	0.0261808	18.3181
mmu04728:Dopaminergic synapse	9	3.62903	0.0240742	PRKCA, AKT1, CREB1, CACNA1C, CACNA1D, CACNA1A, AKT3, CACNA1B, AKT2	203	134	7720	2.55422	0.988432	0.038363	25.9915
mmu05140:Leishmaniasis	6	2.41935	0.0255794	NCF1, NCF4, RELA, ITGB2, STAT1, ITGB1	203	64	7720	3.56527	0.991278	0.0403957	27.3891
mmu04727:GABAergic synapse	7	2.82258	0.0260806	PRKCA, CACNA1F, CACNA1C, CACNA1D, SRC, CACNA1A, CACNA1B	203	87	7720	3.05985	0.992062	0.0408334	27.849
mmu00982:Drug metabolism - cytochrome P450	6	2.41935	0.0287651	UGT2B38, UGT2B37, GSTA3, ADH1, UGT2B5, CYP2E1	203	66	7720	3.45723	0.99521	0.0446249	30.2673
mmu05034:Alcoholism	11	4.43548	0.0391839	HIST2H3B, NRAS, HDAC3, HRAS, KRAS, HDAC1, GRB2, SOS1, CREB1, H3F3B, HIST2H4	203	202	7720	2.07092	0.999334	0.0601085	38.9646
mmu05133:Pertussis	6	2.41935	0.0439547	ITGA5, RELA, RHOA, IRF3, ITGB2, ITGB1	203	74	7720	3.08348	0.999732	0.0667898	42.6042
mmu05321:Inflammatory bowel disease (IBD)	5	2.01613	0.0679832	RELA, SMAD3, SMAD2, STAT1, STAT3	203	59	7720	3.22284	0.999997	0.101804	58.0881
mmu04730:Long-term depression	5	2.01613	0.0749381	PRKCA, NRAS, HRAS, KRAS, CACNA1A	203	61	7720	3.11718	0.999999	0.111133	61.7916
mmu05010:Alzheimer's disease	9	3.62903	0.0925956	NCSTN, APH1A, APH1C, APH1B, PSEN2, PSENEN, CACNA1F, CACNA1C, CACNA1D	203	177	7720	1.93371	1	0.135627	69.8853
mmu05168:Herpes simplex infection	10	4.03226	0.0951602	TRP53, CDK1, EP300, RELA, CREBBP, IRF3, STAT1, IKBKB, CHUK, CDK2	203	208	7720	1.82834	1	0.138238	70.9199
mmu05031:Amphetamine addiction	5	2.01613	0.0978425	PRKCA, CREB1, CACNA1C, SIRT1, CACNA1D	203	67	7720	2.83803	1	0.140976	71.9669
