# Supplementary material for: The Stress-Responding miR-132-3p Shows Evolutionarily Conserved Pathway Interactions
Source: Cell Mol Neurobiol. 2017 Jun 30;38(1):141–53. doi: 10.1007/s10571-017-0515-z (PMC5775983; doi:10.1007/s10571-017-0515-z)
Supplement: Supplementary file 3 — Supplementary material 3 (XLSX 12 kb) [file 10571_2017_515_MOESM3_ESM.xlsx]

## Sheet: Sheet1
Online Resource 3			Cellular and Molecular Neurobiology
The stress-responding miR-132-3p shows evolutionarily conserved pathway interactions
Rotem Haviv1, Eden Oz1 and Hermona Soreq*
1Both authors contributed equally.
Department of Biological Chemistry, The Silberman Institute of Life Sciences and the Edmond and Lily Safra Center for Brain Sciences, The Hebrew University of Jerusalem, The Edmond J. Safra Campus, Jerusalem, Israel 9190401
Corresponding author: Email, hermona.soreq@mail.huji.ac.il
mRNA primers
Gene name	Oligo Name	fwd/rev	Sequence 5' to 3'	product size	comments
RASA1	hRASA1 fwd	fwd	TGGAGCTAAGGAGCCCTACA	174
	hRASA1 rev	rev	GCCACGCAAATCTCATGCAA
Paip2	hPaip2a fwd	fwd	TCTTGTGGTCAAGAGCAATCTG	87
	hPaip2a rev	rev	AGGGCCCCGTCTACTCAAAT
Sirt1	hSirt1 fwd	fwd	GGCGGCTTGATGGTAATCAG	148
	hSirt1 rev	rev	CTTGGACTCTGGCATGTCCC
Pten	hPten fwd	fwd	TGGATGACCTTTGACATACAGT	160
	hPten rev	rev	GTCCATCAGTAGCCAAATGGAA
RPL19	hRPL19 fwd	fwd	GCTCGATGCCGGAAAAACAC	74	House keeping
	hRPL19 rev	rev	GCTGTACCCTTCCGCTTACC
PerfeCTa microRNA assay primers (Quanta Biosciences)
Quanta PN	ID	Accession	Human miRNA Sequence	Primer Sequence 5' to 3'	comments
HSMIR-0132-3P	hsa-miR-132-3p	MIMAT0000426	UAACAGUCUACAGCCAUGGUCG	CAGTCTACAGCCATGGTCGAAA
SNORD47	SNORD47	NR_002746.1	AACCAAUGAUGUAAUGAUUCUGCCAAAUGAAAUAUAAUGAUAUCACUGUAAAACCGUUCCAUUUUGAUUCUGAGGUU	CTGTAAAACCGTTCCATTTTGA	House keeping
